# Supplementary material for: Bis(1H-benzotriazole-7-sulfonato-κO)bis­(1,10-phenanthroline-κ2 N,N′)cadmium dihydrate
Source: Acta Crystallogr Sect E Struct Rep Online. 2011 Nov 5;67(Pt 12):m1698. doi: 10.1107/S1600536811045971 (PMC3238623; doi:10.1107/S1600536811045971)
Supplement: Supplementary file 1 [file e-67-m1698-sup1.cif]

##############################################################################
#                                                                            #
# This CIF contains the data in a paper accepted for publication in          #
# Acta Crystallographica Section E. It conforms to the requirements of       #
# Notes for Authors for Acta Crystallographica Section E, and has been       #
# peer reviewed under the auspices of the IUCr Commission on Journals.       #
#                                                                            #
# Full details of the Crystallographic Information File format               #
# are given in the paper "The Crystallographic Information File (CIF):       #
# a New Standard Archive File for Crystallography" by S. R. Hall, F. H.      #
# Allen and I. D. Brown [Acta Cryst. (1991), A47, 655-685].                  #
#                                                                            #
# The current version of the core CIF dictionary is obtainable from          #
# ftp://ftp.iucr.org/pub/cif_core.dic.                                       #
#                                                                            #
# Software is freely available for graphical display of the structure(s)     #
# in this CIF. For information consult the CIF software page                 #
# http://www.iucr.org/resources/cif/software.                                #
#                                                                            #
# This file may be used for bona fide research purposes within the           #
# scientific community so long as proper attribution is given to the journal # 
# article from which it was obtained.                                        #
#                                                                            #
##############################################################################
data_I
_audit_creation_method     SHELXL-97
_chemical_name_systematic
;
Bis(1<i>H</i>-benzotriazole-7-sulfonato-\k<i>O</i>)bis(1,10-phenanthroline-
\k^2^<i>N</i>,<i>N</i>')cadmium dihydrate
;
_chemical_name_common     ?
_chemical_formula_moiety     'C36 H24 Cd N10 O6 S2, 2(H2 O)'
_chemical_formula_sum     'C36 H28 Cd N10 O8 S2'
_chemical_formula_iupac     '[Cd (C6 H4 N3 O3 S)2 (C12 H8 N2)2], 2H2 O'
_chemical_formula_weight     905.20
_chemical_melting_point     ?
_symmetry_cell_setting     triclinic
_symmetry_space_group_name_H-M     'P -1'
_symmetry_space_group_name_Hall     '-P 1'
loop_
    _symmetry_equiv_pos_as_xyz
    'x, y, z'
    '-x, -y, -z'
_cell_length_a     7.5675(16)
_cell_length_b     10.238(2)
_cell_length_c     11.974(2)
_cell_angle_alpha     79.852(2)
_cell_angle_beta     77.948(3)
_cell_angle_gamma     84.092(3)
_cell_volume     891.0(3)
_cell_formula_units_Z     1
_cell_measurement_reflns_used     2099
_cell_measurement_theta_min     2.46
_cell_measurement_theta_max     25.25
_cell_measurement_temperature     293(2)
_exptl_crystal_description     block
_exptl_crystal_colour     colorless
_exptl_crystal_size_max     0.20
_exptl_crystal_size_mid     0.12
_exptl_crystal_size_min     0.12
_exptl_crystal_density_diffrn     1.687
_exptl_crystal_density_meas     ?
_exptl_crystal_density_method     'not measured'
_exptl_crystal_F_000     458
_exptl_absorpt_coefficient_mu     0.800
_exptl_absorpt_correction_type     multi-scan
_exptl_absorpt_process_details     '(SADABS; Sheldrick, 1996)'
_exptl_absorpt_correction_T_min     0.8563
_exptl_absorpt_correction_T_max     0.9101
_exptl_special_details
;
;
_diffrn_ambient_temperature     293(2)
_diffrn_radiation_type     MoK\a
_diffrn_radiation_wavelength     0.71073
_diffrn_radiation_source     'fine-focus sealed tube'
_diffrn_radiation_monochromator     graphite
_diffrn_measurement_device_type     'Bruker SMART APEXII CCD'
_diffrn_measurement_method     'phi and omega scans'
_diffrn_detector_area_resol_mean     ?
_diffrn_reflns_number     4887
_diffrn_reflns_av_R_equivalents     0.0169
_diffrn_reflns_av_sigmaI/netI     0.0378
_diffrn_reflns_theta_min     2.03
_diffrn_reflns_theta_max     26.00
_diffrn_reflns_theta_full     26.00
_diffrn_measured_fraction_theta_max     0.980
_diffrn_measured_fraction_theta_full     0.980
_diffrn_reflns_limit_h_min     -9
_diffrn_reflns_limit_h_max     9
_diffrn_reflns_limit_k_min     -12
_diffrn_reflns_limit_k_max     9
_diffrn_reflns_limit_l_min     -14
_diffrn_reflns_limit_l_max     14
_diffrn_standards_number     0
_diffrn_standards_interval_count     ?
_diffrn_standards_interval_time     ?
_diffrn_standards_decay_%     ?
_refine_special_details
;
Refinement of <i>F</i>^2^ against ALL reflections. The weighted <i>R</i>-factor
<i>wR</i> and goodness of fit <i>S</i> are based on <i>F</i>^2^, conventional
<i>R</i>-factors <i>R</i> are based on <i>F</i>, with <i>F</i> set to zero for
negative <i>F</i>^2^. The threshold expression of <i>F</i>^2^ >
\s(<i>F</i>^2^) is used only for calculating <i>R</i>-factors(gt) <i>etc</i>.
and is not relevant to the choice of reflections for refinement.
<i>R</i>-factors based on <i>F</i>^2^ are statistically about twice as large
as those based on <i>F</i>, and <i>R</i>- factors based on ALL data will be
even larger.
;
_reflns_number_total     3431
_reflns_number_gt     3174
_reflns_threshold_expression     I>2sigma(I)
_refine_ls_structure_factor_coef     Fsqd
_refine_ls_matrix_type     full
_refine_ls_R_factor_all     0.0412
_refine_ls_R_factor_gt     0.0379
_refine_ls_wR_factor_gt     0.0896
_refine_ls_wR_factor_ref     0.0919
_refine_ls_goodness_of_fit_ref     1.055
_refine_ls_restrained_S_all     1.055
_refine_ls_number_reflns     3431
_refine_ls_number_parameters     235
_refine_ls_number_restraints     0
_refine_ls_hydrogen_treatment     constr
_refine_ls_weighting_scheme     calc
_refine_ls_weighting_details
         'calc w=1/[\s^2^(Fo^2^)+(0.0459P)^2^+0.3547P] where P=(Fo^2^+2Fc^2^)/3'
_atom_sites_solution_hydrogens     geom
_atom_sites_solution_primary     direct
_atom_sites_solution_secondary     difmap
_refine_ls_shift/su_max     0.000
_refine_ls_shift/su_mean     0.000
_refine_diff_density_max     0.508
_refine_diff_density_min     -0.791
_refine_ls_extinction_method     none
_refine_ls_extinction_coef     ?
loop_
    _atom_type_symbol
    _atom_type_description
    _atom_type_scat_dispersion_real
    _atom_type_scat_dispersion_imag
    _atom_type_scat_source
    'C' 'C' 0.0033 0.0016
                         'International Tables Vol C Tables 4.2.6.8 and 6.1.1.4'
    'H' 'H' 0.0000 0.0000
                         'International Tables Vol C Tables 4.2.6.8 and 6.1.1.4'
    'N' 'N' 0.0061 0.0033
                         'International Tables Vol C Tables 4.2.6.8 and 6.1.1.4'
    'O' 'O' 0.0106 0.0060
                         'International Tables Vol C Tables 4.2.6.8 and 6.1.1.4'
    'S' 'S' 0.1246 0.1234
                         'International Tables Vol C Tables 4.2.6.8 and 6.1.1.4'
    'Cd' 'Cd' -0.8075 1.2024
                         'International Tables Vol C Tables 4.2.6.8 and 6.1.1.4'
_computing_data_collection     'APEX2 (Bruker, 2008)'
_computing_cell_refinement     'SAINT (Bruker, 2008)'
_computing_data_reduction     'SAINT (Bruker, 2008)'
_computing_structure_solution     'SHELXS97 (Sheldrick, 2008)'
_computing_structure_refinement     'SHELXL97 (Sheldrick, 2008)'
_computing_molecular_graphics     'DIAMOND (Brandenburg, 2000)'
_computing_publication_material     'SHELXTL (Sheldrick, 2008)'
loop_
    _atom_site_type_symbol
    _atom_site_label
    _atom_site_fract_x
    _atom_site_fract_y
    _atom_site_fract_z
    _atom_site_U_iso_or_equiv
    _atom_site_adp_type
    _atom_site_calc_flag
    _atom_site_refinement_flags
    _atom_site_occupancy
    _atom_site_symmetry_multiplicity
    _atom_site_disorder_assembly
    _atom_site_disorder_group
    C C1 0.2876(4) -0.0551(3) 1.2678(3) 0.0391(7) Uani d . 1 1 . .
    C C2 0.3840(4) -0.1707(3) 1.2340(3) 0.0411(7) Uani d . 1 1 . .
    C C3 0.3952(5) -0.2877(3) 1.3118(3) 0.0486(8) Uani d . 1 1 . .
    C C4 0.3135(6) -0.2931(4) 1.4286(3) 0.0617(10) Uani d . 1 1 . .
    H H4 0.3237 -0.3703 1.4816 0.074 Uiso calc R 1 1 . .
    C C5 0.2185(6) -0.1815(4) 1.4619(3) 0.0616(10) Uani d . 1 1 . .
    H H5 0.1615 -0.1830 1.5388 0.074 Uiso calc R 1 1 . .
    C C6 0.2047(5) -0.0634(4) 1.3821(3) 0.0503(8) Uani d . 1 1 . .
    H H6 0.1377 0.0107 1.4077 0.060 Uiso calc R 1 1 . .
    C C7 -0.1788(6) 0.2998(4) 1.0384(4) 0.0667(11) Uani d . 1 1 . .
    H H7 -0.2190 0.2593 1.1141 0.080 Uiso calc R 1 1 . .
    C C8 -0.2256(7) 0.4350(4) 1.0076(6) 0.0888(16) Uani d . 1 1 . .
    H H8 -0.2956 0.4828 1.0625 0.107 Uiso calc R 1 1 . .
    C C9 -0.1697(8) 0.4960(4) 0.8992(6) 0.094 Uani d . 1 1 . .
    H H9 -0.2012 0.5858 0.8782 0.113 Uiso calc R 1 1 . .
    C C10 -0.0633(7) 0.4231(4) 0.8176(5) 0.0826(11) Uani d . 1 1 . .
    C C11 0.0040(7) 0.4799(4) 0.7000(5) 0.0826(11) Uani d . 1 1 . .
    H H11 -0.0223 0.5698 0.6752 0.099 Uiso calc R 1 1 . .
    C C12 0.1031(7) 0.4063(5) 0.6261(4) 0.086 Uani d . 1 1 . .
    H H12 0.1431 0.4461 0.5501 0.103 Uiso calc R 1 1 . .
    C C13 0.1509(6) 0.2687(5) 0.6583(3) 0.0669(12) Uani d . 1 1 . .
    C C14 0.2591(6) 0.1892(5) 0.5828(3) 0.075 Uani d . 1 1 . .
    H H14 0.3036 0.2258 0.5065 0.090 Uiso calc R 1 1 . .
    C C15 0.2986(6) 0.0608(6) 0.6201(3) 0.0778(15) Uani d . 1 1 . .
    H H15 0.3700 0.0080 0.5699 0.093 Uiso calc R 1 1 . .
    C C16 0.2322(5) 0.0062(4) 0.7349(3) 0.0553(9) Uani d . 1 1 . .
    H H16 0.2599 -0.0835 0.7596 0.066 Uiso calc R 1 1 . .
    C C17 0.0889(5) 0.2084(3) 0.7731(3) 0.0442(8) Uani d . 1 1 . .
    C C18 -0.0206(5) 0.2869(3) 0.8538(3) 0.0446(8) Uani d . 1 1 . .
    Cd Cd1 0.0000 0.0000 1.0000 0.03563(12) Uani d S 1 2 . .
    N N1 -0.0792(4) 0.2266(2) 0.9638(2) 0.0440(6) Uani d . 1 1 . .
    N N2 0.1306(4) 0.0781(3) 0.8100(2) 0.0412(6) Uani d . 1 1 . .
    N N3 0.4811(4) -0.2013(3) 1.1326(3) 0.0528(7) Uani d . 1 1 . .
    H H3N 0.5145 -0.1463 1.0661 0.063 Uiso d R 1 1 . .
    N N4 0.5466(5) -0.3294(3) 1.1468(3) 0.0649(9) Uani d . 1 1 . .
    N N5 0.4973(5) -0.3827(3) 1.2536(3) 0.0609(8) Uani d . 1 1 . .
    O O1 0.2630(3) 0.0480(2) 1.06094(19) 0.0507(6) Uani d . 1 1 . .
    O O2 0.1125(4) 0.1690(2) 1.2157(2) 0.0639(7) Uani d . 1 1 . .
    O O3 0.4397(4) 0.1563(3) 1.1556(3) 0.0694(8) Uani d . 1 1 . .
    O O1W 0.5025(6) 0.3191(3) 0.3203(3) 0.1043(13) Uani d . 1 1 . .
    H H1W 0.4536 0.2802 0.2647 0.125 Uiso d R 1 1 . .
    H H1WA 0.5382 0.4094 0.2870 0.125 Uiso d R 1 1 . .
    S S1 0.27401(12) 0.09358(8) 1.16896(7) 0.0434(2) Uani d . 1 1 . .
loop_
    _atom_site_aniso_label
    _atom_site_aniso_U_11
    _atom_site_aniso_U_22
    _atom_site_aniso_U_33
    _atom_site_aniso_U_12
    _atom_site_aniso_U_13
    _atom_site_aniso_U_23
    C1 0.0376(18) 0.0377(16) 0.0447(17) -0.0022(13) -0.0102(14) -0.0116(13)
    C2 0.0438(19) 0.0382(17) 0.0441(17) -0.0036(14) -0.0117(14) -0.0097(14)
    C3 0.049(2) 0.0364(17) 0.063(2) -0.0067(15) -0.0189(17) -0.0031(15)
    C4 0.070(3) 0.056(2) 0.057(2) -0.017(2) -0.016(2) 0.0095(18)
    C5 0.064(3) 0.073(3) 0.045(2) -0.014(2) -0.0032(18) -0.0050(18)
    C6 0.051(2) 0.054(2) 0.0463(19) -0.0015(17) -0.0062(16) -0.0147(16)
    C7 0.065(3) 0.048(2) 0.084(3) 0.0110(19) 0.000(2) -0.027(2)
    C8 0.075(3) 0.045(2) 0.154(5) 0.021(2) -0.028(3) -0.045(3)
    C9 0.103 0.027 0.169 0.013 -0.073 -0.019
    C10 0.104(3) 0.0401(15) 0.112(3) -0.0210(16) -0.064(2) 0.0255(15)
    C11 0.104(3) 0.0401(15) 0.112(3) -0.0210(16) -0.064(2) 0.0255(15)
    C12 0.108 0.079 0.073 -0.052 -0.049 0.044
    C13 0.076(3) 0.086(3) 0.0399(19) -0.044(2) -0.0207(19) 0.0185(19)
    C14 0.081 0.116 0.033 -0.067 -0.006 0.005
    C15 0.055(3) 0.140(5) 0.044(2) -0.036(3) 0.0090(18) -0.033(2)
    C16 0.043(2) 0.078(3) 0.0448(19) -0.0017(18) 0.0003(15) -0.0201(18)
    C17 0.048(2) 0.0476(19) 0.0391(17) -0.0175(15) -0.0180(15) 0.0062(14)
    C18 0.049(2) 0.0306(16) 0.058(2) -0.0073(14) -0.0262(16) 0.0029(14)
    Cd1 0.0452(2) 0.02687(17) 0.03025(17) 0.00340(13) -0.00184(13) -0.00229(11)
    N1 0.0470(17) 0.0291(13) 0.0531(16) 0.0042(12) -0.0065(13) -0.0072(12)
    N2 0.0385(15) 0.0498(16) 0.0335(13) -0.0028(12) -0.0031(11) -0.0065(11)
    N3 0.062(2) 0.0408(16) 0.0515(17) 0.0086(14) -0.0040(14) -0.0127(13)
    N4 0.075(2) 0.0414(17) 0.081(2) 0.0146(16) -0.0183(19) -0.0232(17)
    N5 0.069(2) 0.0371(16) 0.081(2) 0.0011(15) -0.0253(18) -0.0088(16)
    O1 0.0553(15) 0.0516(14) 0.0439(13) 0.0002(11) -0.0099(11) -0.0066(10)
    O2 0.0668(18) 0.0477(14) 0.0699(17) 0.0178(13) -0.0034(14) -0.0144(12)
    O3 0.0634(18) 0.0540(16) 0.093(2) -0.0199(13) -0.0242(15) 0.0015(14)
    O1W 0.182(4) 0.066(2) 0.066(2) -0.025(2) -0.032(2) 0.0030(16)
    S1 0.0464(5) 0.0329(4) 0.0505(5) 0.0015(3) -0.0090(4) -0.0088(3)
_geom_special_details
;
All e.s.d.'s (except the e.s.d. in the dihedral angle between two l.s. planes)
are estimated using the full covariance matrix. The cell e.s.d.'s are taken
into account individually in the estimation of e.s.d.'s in distances, angles
and torsion angles; correlations between e.s.d.'s in cell parameters are only
used when they are defined by crystal symmetry. An approximate (isotropic)
treatment of cell e.s.d.'s is used for estimating e.s.d.'s involving l.s.
planes.
;
loop_
    _geom_bond_atom_site_label_1
    _geom_bond_atom_site_label_2
    _geom_bond_site_symmetry_2
    _geom_bond_distance
    _geom_bond_publ_flag
    C1 C6 . 1.373(5) ?
    C1 C2 . 1.402(4) ?
    C1 S1 . 1.764(3) ?
    C2 N3 . 1.351(4) ?
    C2 C3 . 1.388(4) ?
    C3 N5 . 1.375(5) ?
    C3 C4 . 1.400(5) ?
    C4 C5 . 1.361(6) ?
    C4 H4 . 0.9300 ?
    C5 C6 . 1.412(5) ?
    C5 H5 . 0.9300 ?
    C6 H6 . 0.9300 ?
    C7 N1 . 1.329(4) ?
    C7 C8 . 1.398(6) ?
    C7 H7 . 0.9300 ?
    C8 C9 . 1.339(8) ?
    C8 H8 . 0.9300 ?
    C9 C10 . 1.401(8) ?
    C9 H9 . 0.9300 ?
    C10 C18 . 1.410(5) ?
    C10 C11 . 1.434(7) ?
    C11 C12 . 1.325(7) ?
    C11 H11 . 0.9300 ?
    C12 C13 . 1.423(7) ?
    C12 H12 . 0.9300 ?
    C13 C14 . 1.402(7) ?
    C13 C17 . 1.408(5) ?
    C14 C15 . 1.336(7) ?
    C14 H14 . 0.9300 ?
    C15 C16 . 1.397(5) ?
    C15 H15 . 0.9300 ?
    C16 N2 . 1.330(4) ?
    C16 H16 . 0.9300 ?
    C17 N2 . 1.356(4) ?
    C17 C18 . 1.438(5) ?
    C18 N1 . 1.356(4) ?
    Cd1 N2 2_557 2.319(2) ?
    Cd1 N2 . 2.319(2) ?
    Cd1 N1 . 2.323(2) ?
    Cd1 N1 2_557 2.323(2) ?
    Cd1 O1 . 2.381(2) ?
    Cd1 O1 2_557 2.381(2) ?
    N3 N4 . 1.349(4) ?
    N3 H3N . 0.8963 ?
    N4 N5 . 1.291(5) ?
    O1 S1 . 1.471(2) ?
    O2 S1 . 1.441(3) ?
    O3 S1 . 1.434(3) ?
    O1W H1W . 0.9832 ?
    O1W H1WA . 0.9813 ?
loop_
    _geom_angle_atom_site_label_1
    _geom_angle_atom_site_label_2
    _geom_angle_atom_site_label_3
    _geom_angle_site_symmetry_1
    _geom_angle_site_symmetry_3
    _geom_angle
    _geom_angle_publ_flag
    C6 C1 C2 . . 116.5(3) ?
    C6 C1 S1 . . 121.7(3) ?
    C2 C1 S1 . . 121.8(2) ?
    N3 C2 C3 . . 104.3(3) ?
    N3 C2 C1 . . 133.9(3) ?
    C3 C2 C1 . . 121.8(3) ?
    N5 C3 C2 . . 108.4(3) ?
    N5 C3 C4 . . 130.9(3) ?
    C2 C3 C4 . . 120.7(3) ?
    C5 C4 C3 . . 117.7(3) ?
    C5 C4 H4 . . 121.1 ?
    C3 C4 H4 . . 121.1 ?
    C4 C5 C6 . . 121.4(4) ?
    C4 C5 H5 . . 119.3 ?
    C6 C5 H5 . . 119.3 ?
    C1 C6 C5 . . 121.8(3) ?
    C1 C6 H6 . . 119.1 ?
    C5 C6 H6 . . 119.1 ?
    N1 C7 C8 . . 122.7(4) ?
    N1 C7 H7 . . 118.7 ?
    C8 C7 H7 . . 118.7 ?
    C9 C8 C7 . . 120.0(4) ?
    C9 C8 H8 . . 120.0 ?
    C7 C8 H8 . . 120.0 ?
    C8 C9 C10 . . 119.4(4) ?
    C8 C9 H9 . . 120.3 ?
    C10 C9 H9 . . 120.3 ?
    C9 C10 C18 . . 118.0(4) ?
    C9 C10 C11 . . 123.4(4) ?
    C18 C10 C11 . . 118.7(5) ?
    C12 C11 C10 . . 120.9(4) ?
    C12 C11 H11 . . 119.5 ?
    C10 C11 H11 . . 119.5 ?
    C11 C12 C13 . . 122.7(4) ?
    C11 C12 H12 . . 118.7 ?
    C13 C12 H12 . . 118.7 ?
    C14 C13 C17 . . 117.6(4) ?
    C14 C13 C12 . . 123.9(4) ?
    C17 C13 C12 . . 118.5(4) ?
    C15 C14 C13 . . 120.1(3) ?
    C15 C14 H14 . . 119.9 ?
    C13 C14 H14 . . 119.9 ?
    C14 C15 C16 . . 119.8(4) ?
    C14 C15 H15 . . 120.1 ?
    C16 C15 H15 . . 120.1 ?
    N2 C16 C15 . . 122.2(4) ?
    N2 C16 H16 . . 118.9 ?
    C15 C16 H16 . . 118.9 ?
    N2 C17 C13 . . 121.7(4) ?
    N2 C17 C18 . . 119.0(3) ?
    C13 C17 C18 . . 119.3(3) ?
    N1 C18 C10 . . 121.9(4) ?
    N1 C18 C17 . . 118.2(3) ?
    C10 C18 C17 . . 119.9(4) ?
    N2 Cd1 N2 2_557 . 180.0 ?
    N2 Cd1 N1 2_557 . 107.73(9) ?
    N2 Cd1 N1 . . 72.27(9) ?
    N2 Cd1 N1 2_557 2_557 72.27(9) ?
    N2 Cd1 N1 . 2_557 107.73(9) ?
    N1 Cd1 N1 . 2_557 180.0000(10)
                                 ?
    N2 Cd1 O1 2_557 . 90.25(8) ?
    N2 Cd1 O1 . . 89.75(9) ?
    N1 Cd1 O1 . . 89.33(9) ?
    N1 Cd1 O1 2_557 . 90.67(9) ?
    N2 Cd1 O1 2_557 2_557 89.75(9) ?
    N2 Cd1 O1 . 2_557 90.25(8) ?
    N1 Cd1 O1 . 2_557 90.67(9) ?
    N1 Cd1 O1 2_557 2_557 89.33(9) ?
    O1 Cd1 O1 . 2_557 180.0 ?
    C7 N1 C18 . . 118.1(3) ?
    C7 N1 Cd1 . . 126.6(3) ?
    C18 N1 Cd1 . . 115.3(2) ?
    C16 N2 C17 . . 118.6(3) ?
    C16 N2 Cd1 . . 126.2(2) ?
    C17 N2 Cd1 . . 115.0(2) ?
    N4 N3 C2 . . 110.1(3) ?
    N4 N3 H3N . . 121.2 ?
    C2 N3 H3N . . 128.2 ?
    N5 N4 N3 . . 109.4(3) ?
    N4 N5 C3 . . 107.9(3) ?
    S1 O1 Cd1 . . 128.09(14) ?
    H1W O1W H1WA . . 110.4 ?
    O3 S1 O2 . . 115.18(18) ?
    O3 S1 O1 . . 110.29(17) ?
    O2 S1 O1 . . 113.12(16) ?
    O3 S1 C1 . . 107.12(15) ?
    O2 S1 C1 . . 106.42(16) ?
    O1 S1 C1 . . 103.81(14) ?
loop_
    _geom_torsion_atom_site_label_1
    _geom_torsion_atom_site_label_2
    _geom_torsion_atom_site_label_3
    _geom_torsion_atom_site_label_4
    _geom_torsion_site_symmetry_1
    _geom_torsion_site_symmetry_2
    _geom_torsion_site_symmetry_3
    _geom_torsion_site_symmetry_4
    _geom_torsion
    _geom_torsion_publ_flag
    C6 C1 C2 N3 . . . . -179.8(4) ?
    S1 C1 C2 N3 . . . . -0.1(5) ?
    C6 C1 C2 C3 . . . . 0.1(5) ?
    S1 C1 C2 C3 . . . . 179.8(3) ?
    N3 C2 C3 N5 . . . . -0.3(4) ?
    C1 C2 C3 N5 . . . . 179.8(3) ?
    N3 C2 C3 C4 . . . . 178.2(3) ?
    C1 C2 C3 C4 . . . . -1.7(5) ?
    N5 C3 C4 C5 . . . . -179.8(4) ?
    C2 C3 C4 C5 . . . . 2.1(6) ?
    C3 C4 C5 C6 . . . . -0.9(6) ?
    C2 C1 C6 C5 . . . . 1.1(5) ?
    S1 C1 C6 C5 . . . . -178.6(3) ?
    C4 C5 C6 C1 . . . . -0.7(6) ?
    N1 C7 C8 C9 . . . . 0.0(7) ?
    C7 C8 C9 C10 . . . . -0.4(8) ?
    C8 C9 C10 C18 . . . . 0.5(7) ?
    C8 C9 C10 C11 . . . . -179.4(5) ?
    C9 C10 C11 C12 . . . . -179.5(5) ?
    C18 C10 C11 C12 . . . . 0.6(7) ?
    C10 C11 C12 C13 . . . . -0.9(7) ?
    C11 C12 C13 C14 . . . . -178.4(4) ?
    C11 C12 C13 C17 . . . . 0.5(6) ?
    C17 C13 C14 C15 . . . . 0.7(6) ?
    C12 C13 C14 C15 . . . . 179.6(4) ?
    C13 C14 C15 C16 . . . . -0.3(6) ?
    C14 C15 C16 N2 . . . . -0.5(6) ?
    C14 C13 C17 N2 . . . . -0.5(5) ?
    C12 C13 C17 N2 . . . . -179.4(3) ?
    C14 C13 C17 C18 . . . . 179.2(3) ?
    C12 C13 C17 C18 . . . . 0.3(5) ?
    C9 C10 C18 N1 . . . . -0.1(6) ?
    C11 C10 C18 N1 . . . . 179.8(3) ?
    C9 C10 C18 C17 . . . . -179.7(4) ?
    C11 C10 C18 C17 . . . . 0.2(6) ?
    N2 C17 C18 N1 . . . . -0.5(5) ?
    C13 C17 C18 N1 . . . . 179.8(3) ?
    N2 C17 C18 C10 . . . . 179.1(3) ?
    C13 C17 C18 C10 . . . . -0.6(5) ?
    C8 C7 N1 C18 . . . . 0.4(6) ?
    C8 C7 N1 Cd1 . . . . -177.5(3) ?
    C10 C18 N1 C7 . . . . -0.3(5) ?
    C17 C18 N1 C7 . . . . 179.3(3) ?
    C10 C18 N1 Cd1 . . . . 177.8(3) ?
    C17 C18 N1 Cd1 . . . . -2.6(4) ?
    N2 Cd1 N1 C7 2_557 . . . 1.0(3) ?
    N2 Cd1 N1 C7 . . . . -179.0(3) ?
    N1 Cd1 N1 C7 2_557 . . .  -17E1(10)
                                       ?
    O1 Cd1 N1 C7 . . . . -89.0(3) ?
    O1 Cd1 N1 C7 2_557 . . . 91.0(3) ?
    N2 Cd1 N1 C18 2_557 . . . -176.9(2) ?
    N2 Cd1 N1 C18 . . . . 3.1(2) ?
    N1 Cd1 N1 C18 2_557 . . .  2E1(10)
                                      ?
    O1 Cd1 N1 C18 . . . . 93.1(2) ?
    O1 Cd1 N1 C18 2_557 . . . -86.9(2) ?
    C15 C16 N2 C17 . . . . 0.7(5) ?
    C15 C16 N2 Cd1 . . . . 177.0(3) ?
    C13 C17 N2 C16 . . . . -0.2(5) ?
    C18 C17 N2 C16 . . . . -179.9(3) ?
    C13 C17 N2 Cd1 . . . . -176.9(3) ?
    C18 C17 N2 Cd1 . . . . 3.4(4) ?
    N2 Cd1 N2 C16 2_557 . . .  5E1(10)
                                      ?
    N1 Cd1 N2 C16 . . . . -179.8(3) ?
    N1 Cd1 N2 C16 2_557 . . . 0.2(3) ?
    O1 Cd1 N2 C16 . . . . 90.8(3) ?
    O1 Cd1 N2 C16 2_557 . . . -89.2(3) ?
    N2 Cd1 N2 C17 2_557 . . .  -14E1(10)
                                        ?
    N1 Cd1 N2 C17 . . . . -3.4(2) ?
    N1 Cd1 N2 C17 2_557 . . . 176.6(2) ?
    O1 Cd1 N2 C17 . . . . -92.8(2) ?
    O1 Cd1 N2 C17 2_557 . . . 87.2(2) ?
    C3 C2 N3 N4 . . . . 0.6(4) ?
    C1 C2 N3 N4 . . . . -179.6(4) ?
    C2 N3 N4 N5 . . . . -0.6(4) ?
    N3 N4 N5 C3 . . . . 0.4(4) ?
    C2 C3 N5 N4 . . . . 0.0(4) ?
    C4 C3 N5 N4 . . . . -178.4(4) ?
    N2 Cd1 O1 S1 2_557 . . . -34.20(17) ?
    N2 Cd1 O1 S1 . . . . 145.80(17) ?
    N1 Cd1 O1 S1 . . . . 73.52(17) ?
    N1 Cd1 O1 S1 2_557 . . . -106.48(17) ?
    O1 Cd1 O1 S1 2_557 . . .  -11E1(10)
                                       ?
    Cd1 O1 S1 O3 . . . . -158.95(16) ?
    Cd1 O1 S1 O2 . . . . -28.3(2) ?
    Cd1 O1 S1 C1 . . . . 86.59(18) ?
    C6 C1 S1 O3 . . . . 99.8(3) ?
    C2 C1 S1 O3 . . . . -79.9(3) ?
    C6 C1 S1 O2 . . . . -23.9(3) ?
    C2 C1 S1 O2 . . . . 156.4(3) ?
    C6 C1 S1 O1 . . . . -143.5(3) ?
    C2 C1 S1 O1 . . . . 36.8(3) ?
loop_
    _geom_hbond_atom_site_label_D
    _geom_hbond_atom_site_label_H
    _geom_hbond_atom_site_label_A
    _geom_hbond_site_symmetry_A
    _geom_hbond_distance_DH
    _geom_hbond_distance_HA
    _geom_hbond_distance_DA
    _geom_hbond_angle_DHA
    O1W H1WA N5 1_564 0.98 2.10 3.015(4) 155.0
    O1W H1W O3 1_554 0.98 2.00 2.934(5) 158.0
    N3 H3N O1 2_657 0.90 2.21 3.009(4) 148.0
    C6 H6 O2 . 0.93 2.60 2.947(4) 103.0
    C8 H8 N4 1_465 0.93 2.42 3.306(6) 159.0
    C14 H14 O1W . 0.93 2.51 3.414(5) 164.0
data_global
_journal_date_recd_electronic     2011-10-24
_journal_date_accepted     2011-11-01
_journal_name_full     'Acta Crystallographica, Section E'
_journal_year     2011
_journal_volume     67
_journal_issue     12
_journal_page_first     m1698
_journal_page_last     m1698
_journal_paper_category     QM
_journal_coeditor_code     PV2475
_publ_contact_author_name     'Xiao-Hong Zhu'
_publ_contact_author_address
;
Faculty of Life Science and Chemical Engineering,
Huaiyin Institute of Technology, Huaian 223003, People's Republic of China
;
_publ_contact_author_email     hgzhuxh@yeah.net
_publ_contact_author_fax     ?
_publ_contact_author_phone     ?
_publ_section_title
;\
Bis(1<i>H</i>-benzotriazole-7-sulfonato-\k<i>O</i>)bis(1,10-phenanthroline-\
\k^2^<i>N</i>,<i>N</i>')cadmium dihydrate
;
loop_
    _publ_author_name
    _publ_author_address
    'Xiao-Hong Zhu'
;
Faculty of Life Science and Chemical Engineering,
Huaiyin Institute of Technology, Huaian 223003, People's Republic of China
;
    'Xiao-Chun Cheng'
;
Faculty of Life Science and Chemical Engineering,
Huaiyin Institute of Technology, Huaian 223003, People's Republic of China
;
