# Supplementary material for: Bis(1H-benzotriazole-7-sulfonato-κO)bis­(1,10-phenanthroline-κ2 N,N′)cadmium dihydrate
Source: Acta Crystallogr Sect E Struct Rep Online. 2011 Nov 5;67(Pt 12):m1698. doi: 10.1107/S1600536811045971 (PMC3238623; doi:10.1107/S1600536811045971)
Supplement: Supplementary file 2 [file e-67-m1698-Isup2.hkl]

# 
# h,k,l, Fc-squared, Fo-squared, sigma(Fo-squared) and status flag 
# 
data_I
_shelx_title '    1 in P-1' 
_shelx_refln_list_code          4 
_shelx_F_calc_maximum      237.92 
_exptl_crystal_F_000       458.00 
_reflns_d_resolution_high  0.8107 
 
loop_ 
 _symmetry_equiv_pos_as_xyz 
 'x, y, z' 
 '-x, -y, -z' 
 
_cell_length_a     7.5675 
_cell_length_b    10.2380 
_cell_length_c    11.9741 
_cell_angle_alpha  79.852 
_cell_angle_beta   77.948 
_cell_angle_gamma  84.092 
 
_shelx_F_squared_multiplier     1.000 
 
loop_ 
 _refln_index_h 
 _refln_index_k 
 _refln_index_l 
 _refln_F_squared_calc 
 _refln_F_squared_meas 
 _refln_F_squared_sigma 
 _refln_observed_status 
   1   0   0     2299.96     2254.91     34.57 o 
   2   0   0      212.14      202.51      7.94 o 
   3   0   0       31.99       23.62      3.95 o 
   4   0   0     2821.89     2788.57     53.68 o 
   6   0   0       19.54       19.52      5.92 o 
   7   0   0      307.33      316.67     20.09 o 
   8   0   0      147.36      143.28     17.18 o 
  -9   1   0       23.01       21.86     10.80 o 
  -7   1   0      201.12      238.70     16.56 o 
  -6   1   0      245.50      249.29     15.21 o 
  -5   1   0      135.51      141.88     10.43 o 
  -4   1   0     1442.56     1535.18     34.63 o 
  -3   1   0     1882.84     1917.83     36.65 o 
  -2   1   0      312.20      290.71      9.08 o 
  -1   1   0     1146.44     1253.45     15.17 o 
   0   1   0     7994.09     7562.78    111.46 o 
   2   1   0     2357.58     2414.28     42.88 o 
   3   1   0     1718.13     1739.10     36.75 o 
   4   1   0     1173.38     1170.39     31.10 o 
   5   1   0        7.21        9.50      4.00 o 
   6   1   0      431.71      456.11     21.96 o 
   7   1   0      567.85      634.38     29.49 o 
   8   1   0       78.91      116.49     16.30 o 
   9   1   0        2.89       -0.99      6.59 o 
  -8   2   0      221.78      240.98     25.80 o 
  -7   2   0      118.09      160.93     19.57 o 
  -6   2   0        2.37        1.92      3.32 o 
  -5   2   0      709.26      699.01     21.91 o 
  -4   2   0     3131.42     3220.23     56.48 o 
  -3   2   0     1128.47     1230.98     36.81 o 
  -2   2   0      168.21      163.64      4.96 o 
  -1   2   0    13312.98    12799.73    128.10 o 
   0   2   0      509.85      522.77     11.99 o 
   1   2   0      294.35      312.41     10.28 o 
   2   2   0      277.49      337.14      5.93 o 
   3   2   0     3125.23     3110.96     58.51 o 
   4   2   0      777.85      808.24     26.06 o 
   5   2   0       61.98       53.26      8.57 o 
   6   2   0      635.38      610.81     26.58 o 
   7   2   0      381.43      381.67     22.43 o 
   8   2   0       11.87       24.35      8.62 o 
   9   2   0       11.73        4.41      7.32 o 
  -8   3   0      146.12      178.43     22.37 o 
  -7   3   0       70.30       77.30     13.86 o 
  -6   3   0       94.78      110.32     14.43 o 
  -5   3   0      729.00      730.64     17.67 o 
  -4   3   0     2065.75     2143.26     31.69 o 
  -3   3   0      827.55      902.24     15.88 o 
  -2   3   0      417.55      410.13     16.82 o 
  -1   3   0     2041.08     2075.08     25.33 o 
   0   3   0      954.44     1026.12     21.49 o 
   1   3   0      589.58      608.89     11.11 o 
   2   3   0     1273.09     1301.53     42.67 o 
   3   3   0      993.53     1001.35     13.76 o 
   4   3   0      401.75      470.43     29.56 o 
   5   3   0      118.49      111.15     12.56 o 
   6   3   0      919.48      975.04     35.61 o 
   7   3   0      230.14      233.35     18.48 o 
   8   3   0        1.34       -0.83      4.72 o 
  -8   4   0       39.17       34.37     11.52 o 
  -7   4   0        5.18       -1.56      4.05 o 
  -6   4   0      124.57      112.03     15.00 o 
  -5   4   0     1321.19     1385.62     43.71 o 
  -4   4   0      334.87      376.81     10.60 o 
  -3   4   0      341.98      372.94      9.30 o 
  -2   4   0      383.68      398.61      8.88 o 
  -1   4   0     5792.84     5958.70    101.39 o 
   0   4   0     1428.10     1441.11     20.73 o 
   1   4   0     2629.60     2746.60     34.69 o 
   2   4   0      924.25      832.78     15.93 o 
   3   4   0     2116.06     2164.61     24.03 o 
   4   4   0      256.93      259.03     14.54 o 
   5   4   0      442.46      398.43     21.23 o 
   6   4   0      411.29      356.28     21.44 o 
   7   4   0       76.63       90.38     14.28 o 
   8   4   0       15.21        9.86      6.39 o 
  -8   5   0       99.63       93.44     16.72 o 
  -7   5   0       22.15       21.44      8.25 o 
  -6   5   0       93.06      105.64     15.05 o 
  -5   5   0       64.69       72.06     11.37 o 
  -4   5   0      329.61      329.39     18.84 o 
  -3   5   0        1.53        4.12      1.58 o 
  -2   5   0     1815.11     1946.47     27.14 o 
  -1   5   0      920.27      930.65     16.18 o 
   0   5   0      367.46      370.77     16.77 o 
   1   5   0     1239.93     1256.83     20.82 o 
   2   5   0     1915.42     1931.30     29.39 o 
   3   5   0      588.67      633.12     15.72 o 
   4   5   0       98.10      102.69      7.97 o 
   5   5   0      378.51      368.87     14.10 o 
   6   5   0       27.93       28.24      7.58 o 
   7   5   0        1.89        1.30      4.15 o 
   8   5   0       19.95        3.32      6.07 o 
  -7   6   0       21.16       24.19      9.14 o 
  -6   6   0      392.48      426.36     26.68 o 
  -5   6   0      390.11      377.05     22.69 o 
  -4   6   0       93.05       79.38     11.32 o 
  -3   6   0      105.92      108.60     11.78 o 
  -2   6   0     2211.91     2157.41     77.32 o 
  -1   6   0      294.41      277.47      8.84 o 
   0   6   0      603.15      555.24     19.44 o 
   1   6   0        1.61        2.03      2.83 o 
   2   6   0     1761.34     1688.61     28.16 o 
   3   6   0      123.41      130.03     14.54 o 
   4   6   0      102.73       90.66     15.65 o 
   5   6   0      746.73      686.32     20.18 o 
   6   6   0      101.16       85.24     13.50 o 
   7   6   0       35.02       25.80      8.57 o 
   8   6   0       25.76       37.90     11.32 o 
  -7   7   0       43.12       56.85     13.71 o 
  -6   7   0      127.45      110.89     16.15 o 
  -5   7   0      602.61      604.43     30.16 o 
  -4   7   0       83.66       94.64     12.56 o 
  -3   7   0     1208.01     1251.94     38.42 o 
  -2   7   0      991.04      989.62     31.46 o 
  -1   7   0      129.75      148.81     16.30 o 
   0   7   0      226.34      232.51      8.81 o 
   1   7   0     1054.85     1156.94     22.18 o 
   2   7   0      762.56      751.64     17.97 o 
   3   7   0      111.72      102.46      7.96 o 
   4   7   0       58.80       58.91      6.78 o 
   5   7   0      395.88      403.00     15.81 o 
   6   7   0      123.94      116.91     16.20 o 
   7   7   0       28.73       20.40      7.84 o 
  -6   8   0      162.38      136.22     17.91 o 
  -5   8   0       85.66       65.57     11.73 o 
  -4   8   0       88.30       71.59     11.47 o 
  -3   8   0      608.09      587.92     26.42 o 
  -2   8   0      953.28      930.29     32.03 o 
  -1   8   0      112.56      120.85     12.10 o 
   0   8   0        1.64        1.37      2.00 o 
   1   8   0     1127.31     1119.75     23.01 o 
   2   8   0      239.80      257.65     10.81 o 
   3   8   0       67.72       62.73      6.77 o 
   4   8   0      295.66      348.18     14.30 o 
   5   8   0      256.97      241.04     17.16 o 
   6   8   0      158.29      125.94     17.18 o 
   7   8   0       12.28       22.95      9.08 o 
  -5   9   0       35.79       43.19     10.59 o 
  -4   9   0      126.06      143.23     16.56 o 
  -3   9   0      336.94      362.61     21.54 o 
  -2   9   0      207.96      203.81     14.90 o 
  -1   9   0      182.28      191.51     13.60 o 
   0   9   0       59.01       74.76      9.92 o 
   1   9   0      363.28      373.99     13.35 o 
   2   9   0      312.85      331.08     12.98 o 
   3   9   0       81.53       93.68     16.74 o 
   4   9   0      421.42      401.24     25.46 o 
   5   9   0       30.74       22.01      8.41 o 
   6   9   0        7.43       -1.19      5.45 o 
  -4  10   0       93.24       88.30     13.76 o 
  -3  10   0      142.62      111.51     14.48 o 
  -2  10   0       23.41       17.24      6.23 o 
  -1  10   0      160.20      153.56     14.90 o 
   0  10   0      702.60      632.56     25.90 o 
   1  10   0      311.55      315.27     18.12 o 
   2  10   0      310.79      331.31     16.38 o 
   3  10   0      147.47      158.89     12.00 o 
   4  10   0      267.01      267.56     20.71 o 
   5  10   0       32.31       42.83     10.90 o 
  -3  11   0       71.57       80.73     13.29 o 
  -2  11   0       42.81       45.37      9.34 o 
  -1  11   0       99.94       99.67     12.93 o 
   0  11   0      220.45      238.02     16.25 o 
   1  11   0       84.91      111.09     13.60 o 
   2  11   0        8.85        3.69      4.41 o 
   3  11   0      253.56      236.21     22.06 o 
   4  11   0       49.79       45.01     11.21 o 
  -1  12   0      221.12      235.32     18.01 o 
   0  12   0      187.28      196.34     18.53 o 
   1  12   0       40.58       55.34     10.54 o 
   2  12   0       20.71       31.93      8.88 o 
  -2 -12   1       14.87       11.89      6.80 o 
  -1 -12   1      121.77      136.48     16.15 o 
   0 -12   1      249.53      241.09     18.07 o 
   1 -12   1       62.06       49.37      9.86 o 
  -4 -11   1       46.13       39.87     11.11 o 
  -3 -11   1      130.08      141.83     17.03 o 
  -2 -11   1        3.23        2.49      4.31 o 
  -1 -11   1      184.36      223.54     16.56 o 
   0 -11   1       45.15       73.20     11.16 o 
   1 -11   1       43.62       49.06      9.66 o 
   2 -11   1       41.70       33.74      8.67 o 
   3 -11   1      158.39      195.51     19.68 o 
  -5 -10   1      170.94      181.54     21.18 o 
  -4 -10   1      177.94      195.77     25.52 o 
  -3 -10   1       41.86       59.05     25.59 o 
  -2 -10   1      162.34      174.38     16.98 o 
  -1 -10   1      403.52      412.04     21.44 o 
   0 -10   1      352.13      380.68     20.25 o 
   1 -10   1       32.49       26.48      6.80 o 
   2 -10   1      204.82      233.82     16.77 o 
   3 -10   1      197.92      173.49     17.55 o 
   4 -10   1       81.20       79.79     13.03 o 
  -6  -9   1        0.52        1.92      6.07 o 
  -5  -9   1       13.75       32.70      6.56 o 
  -4  -9   1       73.90       83.29      9.30 o 
  -3  -9   1       12.31        9.29      7.14 o 
  -2  -9   1      413.11      420.31     15.13 o 
  -1  -9   1      264.65      294.61     12.02 o 
   0  -9   1      475.78      464.94     21.18 o 
   1  -9   1      380.36      334.01     18.01 o 
   2  -9   1      437.06      425.79     21.65 o 
   3  -9   1      390.63      447.91     23.67 o 
   4  -9   1        7.36        6.54      4.98 o 
   5  -9   1       90.83       94.48     14.43 o 
  -7  -8   1        5.44        5.45      6.96 o 
  -6  -8   1       19.59       21.44      8.20 o 
  -5  -8   1       86.31       75.22     10.43 o 
  -4  -8   1       94.18       91.05      9.06 o 
  -3  -8   1       45.89       50.55      6.44 o 
  -2  -8   1      883.29      905.00     21.76 o 
  -1  -8   1      337.03      331.08     13.68 o 
   0  -8   1      117.85      103.57      7.54 o 
   1  -8   1      738.59      731.51     26.27 o 
   2  -8   1      556.38      566.01     23.93 o 
   3  -8   1      101.89       90.07     11.78 o 
   4  -8   1       56.01       36.50      8.15 o 
   5  -8   1      168.24      167.99     18.07 o 
   6  -8   1      182.99      175.31     19.47 o 
  -7  -7   1       10.50       18.58      7.94 o 
  -6  -7   1      203.52      210.01     34.11 o 
  -5  -7   1      274.10      260.15     13.07 o 
  -4  -7   1      191.25      190.30     11.08 o 
  -3  -7   1      260.68      339.16     13.01 o 
  -2  -7   1      950.92      933.11     62.37 o 
  -1  -7   1      402.99      414.18     12.68 o 
   0  -7   1      107.82      104.66      7.16 o 
   1  -7   1     1118.32     1135.34     32.19 o 
   2  -7   1     1159.02     1171.37     34.78 o 
   3  -7   1       14.63       11.99      4.88 o 
   4  -7   1       92.98       80.83     11.32 o 
   5  -7   1      547.35      595.76     29.07 o 
   6  -7   1      180.38      146.55     17.08 o 
   7  -7   1       18.91       14.54      7.89 o 
  -8  -6   1        5.42        3.06      6.07 o 
  -7  -6   1       73.57       62.19     12.87 o 
  -6  -6   1      171.65      144.58     17.81 o 
  -5  -6   1      269.47      250.67     12.36 o 
  -4  -6   1        0.35       -1.82      1.79 o 
  -3  -6   1     2246.19     2265.38     37.14 o 
  -2  -6   1     1131.34     1107.96     22.16 o 
  -1  -6   1      543.71      537.21     15.81 o 
   0  -6   1       27.92       30.34      3.72 o 
   1  -6   1     1605.96     1629.94     25.01 o 
   2  -6   1     1077.09     1067.91     31.36 o 
   3  -6   1        4.26        2.18      3.06 o 
   4  -6   1       42.34       70.03     10.18 o 
   5  -6   1     1435.85     1519.71     47.76 o 
   6  -6   1      356.42      334.11     23.05 o 
   7  -6   1      111.59      101.33     15.89 o 
  -8  -5   1        5.25        0.93      4.83 o 
  -7  -5   1       71.33       61.72     12.30 o 
  -6  -5   1      182.25      165.71     18.07 o 
  -5  -5   1       66.00       82.36      8.18 o 
  -4  -5   1       60.33       79.86     10.82 o 
  -3  -5   1     3160.69     3285.55     46.52 o 
  -2  -5   1     2243.79     2142.66     74.81 o 
  -1  -5   1       62.61       63.84      5.01 o 
   0  -5   1        3.12       12.40      2.22 o 
   1  -5   1      340.45      296.72      8.17 o 
   2  -5   1      726.62      688.05     12.71 o 
   3  -5   1        0.54       -1.04      2.28 o 
   4  -5   1     1032.79     1115.10     35.92 o 
   5  -5   1      415.97      344.44     20.77 o 
   6  -5   1      119.19      105.54     14.59 o 
   7  -5   1        1.53       -3.69      3.84 o 
   8  -5   1      171.82      201.53     23.72 o 
  -7  -4   1       54.80       67.38     12.51 o 
  -6  -4   1      184.05      178.22     18.27 o 
  -5  -4   1        5.58        1.04      2.91 o 
  -4  -4   1      527.48      505.16     15.25 o 
  -3  -4   1     1500.98     1429.79     25.47 o 
  -2  -4   1     1638.87     1794.55     27.41 o 
  -1  -4   1        2.60        2.60      1.46 o 
   0  -4   1     1572.06     1482.57     21.22 o 
   1  -4   1     6504.02     6543.48     70.10 o 
   2  -4   1      882.92     1013.89     52.80 o 
   3  -4   1      131.55      165.71      5.35 o 
   4  -4   1     1679.29     1723.63     44.90 o 
   5  -4   1      816.71      856.67     32.55 o 
   6  -4   1       26.80       36.44      8.67 o 
   7  -4   1        9.40        0.78      4.52 o 
   8  -4   1       69.73       66.24     14.02 o 
  -8  -3   1       87.21       80.00     14.28 o 
  -7  -3   1      229.30      256.14     19.62 o 
  -6  -3   1      134.35      131.08     15.52 o 
  -5  -3   1      289.28      305.20     17.81 o 
  -4  -3   1     2588.10     2604.90     30.25 o 
  -3  -3   1     1459.94     1424.70     17.31 o 
  -2  -3   1        2.59        1.20      1.26 o 
  -1  -3   1       22.22       16.96      2.22 o 
   0  -3   1      906.87      878.57     13.51 o 
   1  -3   1     6449.86     6550.28     92.02 o 
   2  -3   1      408.59      480.96      8.23 o 
   3  -3   1     2758.62     2869.36     35.27 o 
   4  -3   1      762.65      675.12     14.15 o 
   5  -3   1     1004.47     1021.49     20.42 o 
   6  -3   1        0.33        3.63      4.05 o 
   7  -3   1      168.33      129.42     16.51 o 
   8  -3   1      105.04      108.39     17.44 o 
  -8  -2   1      122.45      154.03     19.73 o 
  -7  -2   1      431.04      473.29     26.58 o 
  -6  -2   1        8.69        1.77      3.95 o 
  -5  -2   1      100.11       97.80     11.27 o 
  -4  -2   1     2207.94     2255.22     50.10 o 
  -3  -2   1      712.56      686.48     15.23 o 
  -2  -2   1        2.99        1.65      1.89 o 
  -1  -2   1       19.00       11.64      3.32 o 
   0  -2   1     6497.12     6360.18     65.13 o 
   1  -2   1     3518.02     3468.43     56.01 o 
   2  -2   1      223.51      256.13      7.92 o 
   3  -2   1     1884.27     1769.30     32.52 o 
   4  -2   1     1075.39     1110.15     19.76 o 
   5  -2   1      210.76      186.51      8.35 o 
   6  -2   1      132.19      152.00     11.89 o 
   7  -2   1      221.86      213.93     21.34 o 
   8  -2   1      127.13      124.44     18.17 o 
  -8  -1   1      147.17      203.40     21.60 o 
  -7  -1   1      357.51      412.14     24.30 o 
  -6  -1   1       13.42       16.04      6.02 o 
  -5  -1   1      200.64      204.64     13.65 o 
  -4  -1   1     1470.74     1445.37     36.18 o 
  -3  -1   1     1313.92     1158.34     28.66 o 
  -2  -1   1     1831.37     1741.86     24.25 o 
  -1  -1   1     1912.07     1816.00     22.26 o 
   0  -1   1       80.66       38.70      1.71 o 
   1  -1   1      111.11      111.56      4.98 o 
   2  -1   1      649.30      651.29     10.60 o 
   3  -1   1     1657.96     1650.58     31.15 o 
   5  -1   1        1.95        5.30      3.01 o 
   6  -1   1       98.93      101.59     11.32 o 
   7  -1   1      424.79      485.39     22.84 o 
   8  -1   1       45.35       73.30     14.28 o 
   9  -1   1       25.01       36.81     11.94 o 
  -8   0   1      232.04      268.03     20.25 o 
  -7   0   1      129.44      142.19     16.25 o 
  -6   0   1       51.14       73.82     10.75 o 
  -5   0   1      667.21      728.50     26.22 o 
  -4   0   1     1662.81     1652.87     38.62 o 
  -3   0   1      361.85      377.10     14.28 o 
  -2   0   1      463.76      510.31     14.54 o 
  -1   0   1     7626.35     7583.29    107.77 o 
   1   0   1      236.81      232.72      4.24 o 
   2   0   1     7853.63     8403.57    120.49 o 
   3   0   1      422.40      385.77     13.19 o 
   4   0   1      822.65      732.60     21.70 o 
   5   0   1        9.69        5.71      3.22 o 
   6   0   1      113.18      108.91     11.73 o 
   7   0   1      243.19      302.08     19.21 o 
   8   0   1        6.69       14.33      7.53 o 
   9   0   1       16.38        9.40      8.51 o 
  -8   1   1      249.19      242.80     18.53 o 
  -7   1   1       64.35       77.30     11.21 o 
  -6   1   1       13.56       13.13      4.93 o 
  -5   1   1      510.45      513.01     20.40 o 
  -4   1   1      411.90      370.04     15.26 o 
  -3   1   1      702.63      655.09     18.64 o 
  -2   1   1      648.16      588.39     14.80 o 
  -1   1   1     3990.13     3937.83     57.99 o 
   0   1   1    10267.26     9732.75    136.06 o 
   1   1   1      385.99      388.36      9.55 o 
   2   1   1    15019.34    14895.64    209.99 o 
   3   1   1     3649.44     3817.96     65.57 o 
   4   1   1      600.56      620.16     21.02 o 
   5   1   1        0.45       -0.42      2.49 o 
   6   1   1      656.92      633.29     25.70 o 
   7   1   1      219.84      221.67     16.40 o 
   8   1   1       73.40       77.20     13.86 o 
  -7   2   1       63.06       85.24     11.32 o 
  -6   2   1      158.72      202.15     13.50 o 
  -5   2   1     1134.65     1121.33     30.37 o 
  -4   2   1      355.06      356.23     14.28 o 
  -3   2   1       12.57       13.81      3.06 o 
  -2   2   1      538.97      538.65     13.50 o 
  -1   2   1     4878.99     4930.98     52.59 o 
   0   2   1      327.52      335.31      6.26 o 
   1   2   1      182.54      173.49      5.09 o 
   2   2   1     3366.33     3664.42     34.43 o 
   3   2   1     3178.85     3148.69     40.43 o 
   4   2   1      527.62      473.46     12.65 o 
   5   2   1      327.23      308.21     16.77 o 
   6   2   1      495.17      520.59     24.14 o 
   7   2   1      102.76      111.87     14.28 o 
   8   2   1       49.03       48.49     10.54 o 
   9   2   1       42.08       44.18     12.10 o 
  -8   3   1      111.02      126.10     19.78 o 
  -7   3   1       72.98       55.08     12.41 o 
  -6   3   1      422.49      462.89     22.01 o 
  -5   3   1      815.20      825.78     19.85 o 
  -4   3   1     1190.39     1301.33     23.69 o 
  -3   3   1        3.19        3.79      1.97 o 
  -2   3   1     1663.28     1723.37     23.87 o 
  -1   3   1     3186.17     3407.74     51.08 o 
   0   3   1      193.33      188.13      7.42 o 
   1   3   1     3839.39     3959.37     44.09 o 
   2   3   1      799.07      734.66     12.64 o 
   3   3   1     1755.84     1775.08     20.90 o 
   4   3   1      143.01      166.03     13.24 o 
   5   3   1      361.62      392.12     17.03 o 
   6   3   1      394.28      385.14     21.44 o 
   7   3   1       57.27       65.67     11.47 o 
   8   3   1       11.72       17.44      7.58 o 
  -8   4   1       18.67       20.66      9.60 o 
  -7   4   1       93.40      124.28     18.27 o 
  -6   4   1      250.17      307.27     22.01 o 
  -5   4   1      607.35      650.66     16.94 o 
  -4   4   1      106.02      116.39      6.53 o 
  -3   4   1      370.62      405.95     10.57 o 
  -2   4   1      830.16      672.30     13.08 o 
  -1   4   1     4016.58     4208.90     48.39 o 
   0   4   1      923.01     1011.58     20.35 o 
   1   4   1     1968.99     2078.08     27.43 o 
   2   4   1     1219.77     1147.52     33.74 o 
   3   4   1      405.10      410.50     12.36 o 
   4   4   1        1.06        1.03      1.19 o 
   5   4   1      433.62      442.46     22.12 o 
   6   4   1      404.23      431.04     23.57 o 
   7   4   1      154.74      159.84     18.22 o 
   8   4   1       15.74       23.41      8.36 o 
  -7   5   1       67.24       73.56     14.69 o 
  -6   5   1      109.73       72.89     12.82 o 
  -5   5   1        3.79       12.82      5.81 o 
  -4   5   1       25.61       30.61      3.86 o 
  -3   5   1      963.95     1048.80     19.38 o 
  -2   5   1     2179.95     2233.67     31.10 o 
  -1   5   1      407.68      423.96     13.24 o 
   0   5   1     2296.31     2491.86     34.13 o 
   1   5   1     3514.85     3418.23     42.50 o 
   2   5   1     2554.52     2489.66     84.41 o 
   3   5   1      347.27      338.01     10.74 o 
   4   5   1      274.57      271.38     10.48 o 
   5   5   1      448.59      406.45     16.69 o 
   6   5   1      183.85      176.92     18.53 o 
   7   5   1       48.35       31.30      8.93 o 
   8   5   1        6.62        1.35      4.93 o 
  -7   6   1       57.12       49.01     12.25 o 
  -6   6   1      396.21      432.96     27.62 o 
  -5   6   1        9.57        0.26      3.69 o 
  -4   6   1       51.30       44.49      9.03 o 
  -3   6   1      240.54      238.47      8.77 o 
  -2   6   1     2376.75     2430.56     69.41 o 
  -1   6   1       77.05       73.41      5.43 o 
   0   6   1     1440.68     1421.20     23.33 o 
   1   6   1       66.34       55.92      4.90 o 
   2   6   1      156.75      161.15      7.18 o 
   3   6   1      115.47      116.36      7.58 o 
   4   6   1      953.63      910.32     21.02 o 
   5   6   1      366.66      335.46     17.03 o 
   6   6   1       53.27       65.67     12.04 o 
   7   6   1       26.78       35.15     10.18 o 
   8   6   1       18.93        8.31      6.54 o 
  -7   7   1       75.85       87.27     16.25 o 
  -6   7   1      136.11      128.23     17.60 o 
  -5   7   1      331.94      313.40     21.86 o 
  -4   7   1      608.41      540.42     27.05 o 
  -3   7   1     2450.87     2414.75     58.92 o 
  -2   7   1      138.10      147.47      7.17 o 
  -1   7   1      267.99      300.43     13.42 o 
   0   7   1      556.76      577.85     14.39 o 
   1   7   1      634.21      629.99     20.77 o 
   2   7   1       27.73       27.40      3.97 o 
   3   7   1       48.26       35.64      5.04 o 
   4   7   1      802.06      706.60     58.01 o 
   5   7   1      490.82      502.21     26.48 o 
   6   7   1       17.57        9.03      5.61 o 
   7   7   1       81.58       93.86     15.83 o 
   8   7   1       68.83       46.20     12.36 o 
  -6   8   1       61.68       51.97     12.25 o 
  -5   8   1       98.95      102.89     14.80 o 
  -4   8   1      278.95      261.18     18.79 o 
  -3   8   1     1180.61     1355.77     42.47 o 
  -2   8   1       68.59       91.94     11.32 o 
  -1   8   1       78.29       64.14      6.13 o 
   0   8   1      584.68      571.37     15.20 o 
   1   8   1      518.44      568.16     15.37 o 
   2   8   1       16.94       20.63      3.87 o 
   3   8   1      434.97      444.97     25.83 o 
   4   8   1      419.75      393.41     14.65 o 
   5   8   1      105.76      121.17     15.99 o 
   6   8   1       60.30       73.92     13.34 o 
   7   8   1       56.93       62.97     13.76 o 
  -5   9   1       40.97       27.20      8.67 o 
  -4   9   1      399.52      412.81     24.66 o 
  -3   9   1      168.47      145.15     16.09 o 
  -2   9   1       83.57       85.19     11.47 o 
  -1   9   1       42.71       21.18      5.61 o 
   0   9   1      530.50      529.17     15.35 o 
   1   9   1      557.55      603.63     16.89 o 
   2   9   1        4.07       -0.13      2.03 o 
   3   9   1      404.25      403.07     14.82 o 
   4   9   1      285.17      289.94     20.35 o 
   5   9   1       33.87       21.34      7.48 o 
   6   9   1       84.68       55.65     12.04 o 
  -4  10   1      134.27      129.63     16.87 o 
  -3  10   1       61.28       88.46     13.39 o 
  -2  10   1       16.10       21.75      7.06 o 
  -1  10   1      255.94      327.83     18.64 o 
   0  10   1      221.59      239.68     15.47 o 
   1  10   1      443.14      449.89     15.23 o 
   2  10   1      196.96      213.39     22.17 o 
   3  10   1      216.77      220.89     20.82 o 
   4  10   1      118.07      129.00     16.92 o 
   5  10   1       21.99       15.26      7.37 o 
   6  10   1       20.66        6.23      7.42 o 
  -3  11   1       74.12      100.09     14.80 o 
  -2  11   1       98.58       62.87     10.85 o 
  -1  11   1      180.66      171.21     16.61 o 
   0  11   1      203.40      191.51     14.74 o 
   1  11   1       42.07       27.83      7.32 o 
   2  11   1      495.69      491.14     17.60 o 
   3  11   1      178.58      173.70     18.90 o 
   4  11   1       50.33       63.65     12.61 o 
   5  11   1       25.66       13.60      7.94 o 
  -1  12   1      147.61      149.93     16.40 o 
   0  12   1       68.90       58.19     10.23 o 
   1  12   1        8.12       11.68      6.13 o 
   0 -12   2       53.58       62.97     11.16 o 
  -3 -11   2       28.90       47.76     10.90 o 
  -2 -11   2       68.28       70.71     12.25 o 
  -1 -11   2      213.81      244.51     18.01 o 
   0 -11   2       35.25       54.15     10.07 o 
   1 -11   2       42.01       25.28      7.22 o 
   2 -11   2      235.70      215.54     17.13 o 
   3 -11   2      260.43      220.48     17.96 o 
  -5 -10   2      173.14      180.52     17.26 o 
  -4 -10   2       51.85       47.08      8.51 o 
  -3 -10   2       68.75       91.62      9.71 o 
  -2 -10   2      121.66      123.24     14.95 o 
  -1 -10   2      323.55      341.95     19.88 o 
   0 -10   2        0.34        1.82      3.69 o 
   1 -10   2      125.12      110.89     13.34 o 
   2 -10   2      219.11      213.78     16.09 o 
   3 -10   2      169.76      172.56     17.29 o 
   4 -10   2       17.73       22.43      7.48 o 
  -6  -9   2      210.82      141.52     18.95 o 
  -5  -9   2      155.64      140.92     13.05 o 
  -4  -9   2       40.37       61.07      8.04 o 
  -3  -9   2       75.94       90.55      9.22 o 
  -2  -9   2      816.46      805.35     21.90 o 
  -1  -9   2      128.11      124.90     13.60 o 
   0  -9   2      373.55      338.11     18.22 o 
   1  -9   2      430.90      415.20     20.97 o 
   2  -9   2     1343.26     1170.75     37.79 o 
   3  -9   2      112.12       97.75     12.87 o 
   4  -9   2       18.75       15.21      6.02 o 
   5  -9   2      101.97       71.64     12.93 o 
  -6  -8   2       58.39       63.83     19.47 o 
  -5  -8   2        2.58        0.59      3.25 o 
  -4  -8   2      189.10      169.70     12.50 o 
  -3  -8   2       28.28       30.12      5.30 o 
  -2  -8   2     1028.64     1004.71     23.66 o 
  -1  -8   2       98.41      128.76      9.01 o 
   0  -8   2      612.87      606.40     23.67 o 
   1  -8   2      324.64      292.27     16.09 o 
   2  -8   2      582.50      592.49     24.55 o 
   3  -8   2       88.89      112.96     13.39 o 
   4  -8   2       66.33       85.92     12.67 o 
   5  -8   2      208.75      219.49     18.01 o 
   6  -8   2       46.89       35.40      9.66 o 
  -7  -7   2      123.32      107.10     16.82 o 
  -6  -7   2      215.60      188.64     25.57 o 
  -5  -7   2       48.32       45.75      7.07 o 
  -4  -7   2       48.86       45.00      9.14 o 
  -3  -7   2     1202.51     1157.60     26.03 o 
  -2  -7   2      775.43      790.53     19.59 o 
  -1  -7   2      292.86      334.40     26.76 o 
   0  -7   2      316.20      282.51      9.95 o 
   1  -7   2     1505.19     1448.74     37.84 o 
   2  -7   2        2.49        0.78      2.70 o 
   3  -7   2       27.01       34.00      7.16 o 
   4  -7   2      498.05      459.12     23.26 o 
   5  -7   2      251.60      233.97     17.75 o 
   6  -7   2       85.90       64.84     11.73 o 
   7  -7   2       24.08       24.97      8.93 o 
  -7  -6   2       84.60       82.75     14.43 o 
  -6  -6   2      300.18      318.67     15.65 o 
  -5  -6   2       37.41       37.82      6.26 o 
  -4  -6   2      243.37      209.19     24.19 o 
  -3  -6   2     1610.81     1517.56     29.44 o 
  -2  -6   2      216.21      236.27      9.71 o 
  -1  -6   2      270.44      305.28     26.89 o 
   0  -6   2      353.36      316.19     10.85 o 
   1  -6   2     2233.19     2362.75     32.32 o 
   2  -6   2        1.31        0.21      2.13 o 
   3  -6   2       11.44       25.18      5.76 o 
   4  -6   2     1038.84     1070.71     35.40 o 
   5  -6   2      542.90      482.85     24.55 o 
   6  -6   2       51.74       80.00     12.77 o 
   7  -6   2      165.10      156.10     19.05 o 
  -8  -5   2        8.06       12.51      7.42 o 
  -7  -5   2      152.60      147.02     18.43 o 
  -6  -5   2      180.84      193.64     19.93 o 
  -5  -5   2       69.17       65.47      7.59 o 
  -4  -5   2      573.65      540.64     16.82 o 
  -3  -5   2     2101.75     2197.75     35.94 o 
  -2  -5   2      112.98      107.13      6.73 o 
  -1  -5   2      342.29      333.15     10.06 o 
   0  -5   2     2056.24     2027.29     53.73 o 
   1  -5   2      573.32      485.39     20.77 o 
   2  -5   2       27.02       19.05      4.52 o 
   3  -5   2      166.00      145.15     10.85 o 
   4  -5   2     1610.49     1591.97     43.19 o 
   5  -5   2      449.00      450.66     23.05 o 
   6  -5   2        9.40       12.51      5.92 o 
   7  -5   2      200.62      187.72     20.56 o 
   8  -5   2      186.33      178.37     21.49 o 
  -8  -4   2       33.49       38.26     10.95 o 
  -6  -4   2      167.69      166.54     17.39 o 
  -5  -4   2       52.27       51.29      6.60 o 
  -4  -4   2      345.85      347.73     12.95 o 
  -3  -4   2      901.79      869.04     19.37 o 
  -2  -4   2       65.19       65.54      5.40 o 
  -1  -4   2       74.14       58.29      4.52 o 
   0  -4   2     4211.04     4424.18     50.73 o 
   1  -4   2     1198.58     1221.41     25.49 o 
   2  -4   2        0.80       -0.05      1.82 o 
   3  -4   2      642.73      642.58     22.43 o 
   4  -4   2     1425.30     1400.62     38.93 o 
   5  -4   2      137.89      123.97     13.45 o 
   6  -4   2       42.01       30.32      8.15 o 
   7  -4   2       21.19       27.62      8.41 o 
   8  -4   2       50.90       61.57     14.02 o 
  -8  -3   2       66.97       70.91     13.39 o 
  -7  -3   2      122.80      113.43     16.20 o 
  -6  -3   2      130.10      125.21     15.05 o 
  -5  -3   2        7.99       12.87      5.09 o 
  -4  -3   2      973.15      945.02     21.69 o 
  -3  -3   2      755.46      681.44     16.28 o 
  -2  -3   2      573.18      577.07     13.34 o 
  -1  -3   2      485.59      446.01      7.17 o 
   0  -3   2     4995.83     4847.61     53.03 o 
   1  -3   2     4851.85     4813.58     57.49 o 
   2  -3   2      898.97      886.73     23.26 o 
   3  -3   2     4601.06     4903.35     53.65 o 
   4  -3   2      792.88      882.00     15.58 o 
   5  -3   2      149.91      146.60     14.33 o 
   6  -3   2       11.27       10.23      4.93 o 
   7  -3   2      420.60      459.12     26.32 o 
   8  -3   2       40.05       26.84      9.29 o 
  -8  -2   2       64.68      101.75     16.30 o 
  -7  -2   2      116.14      114.57     16.20 o 
  -6  -2   2        0.70        3.48      4.36 o 
  -4  -2   2     1922.49     1957.91     46.46 o 
  -3  -2   2      915.56      878.38     18.34 o 
  -2  -2   2     1660.91     1671.15     25.13 o 
  -1  -2   2      486.34      433.86      7.32 o 
   0  -2   2     5861.14     5816.97     60.69 o 
   1  -2   2      552.60      595.86     15.31 o 
   2  -2   2      681.75      724.97     19.05 o 
   3  -2   2      706.16      724.55     12.39 o 
   4  -2   2      779.63      749.18     14.77 o 
   5  -2   2      224.79      216.48      8.66 o 
   6  -2   2      161.35      174.07     14.22 o 
   7  -2   2      435.77      419.67     24.35 o 
   8  -2   2       45.62       54.82     11.99 o 
   9  -2   2       26.53       29.90     11.06 o 
  -8  -1   2       40.51       61.31     12.61 o 
  -7  -1   2       96.98       76.47     12.56 o 
  -6  -1   2        0.34        1.82      3.79 o 
  -5  -1   2     1253.46     1223.08     36.96 o 
  -4  -1   2     1431.68     1376.33     36.44 o 
  -3  -1   2      670.98      616.37     20.45 o 
  -2  -1   2      154.75      167.17      6.30 o 
  -1  -1   2     7898.72     7589.19     79.21 o 
   0  -1   2     2544.48     2411.72     23.63 o 
   1  -1   2      103.15      119.19      5.30 o 
   2  -1   2      511.45      540.00     19.08 o 
   3  -1   2     2798.12     2691.09     33.23 o 
   4  -1   2      371.31      360.51     10.05 o 
   5  -1   2       64.71       66.51      5.83 o 
   6  -1   2      908.05      978.72     22.60 o 
   7  -1   2      239.45      278.93     19.93 o 
   8  -1   2       40.51       28.76      8.93 o 
   9  -1   2       26.75       13.86      8.93 o 
  -8   0   2       53.30       58.71     11.58 o 
  -7   0   2        8.84       12.67      5.87 o 
  -6   0   2       58.04       77.92     11.16 o 
  -5   0   2     1760.52     1925.10     47.40 o 
  -4   0   2     1762.13     1839.39     42.62 o 
  -3   0   2      740.26      756.22     22.12 o 
  -2   0   2        5.38        7.27      2.34 o 
  -1   0   2    10444.62    10289.24    104.53 o 
   0   0   2      537.81      525.81      7.89 o 
   1   0   2      150.94      150.76      6.70 o 
   2   0   2      428.14      506.07      8.96 o 
   3   0   2     1408.29     1439.68     48.72 o 
   4   0   2      142.13      167.11      9.66 o 
   5   0   2      189.72      208.02     12.10 o 
   6   0   2      816.78      868.87     28.66 o 
   7   0   2       57.78       69.30     10.12 o 
   8   0   2       12.65        4.78      6.07 o 
  -8   1   2      158.40      121.17     15.68 o 
  -7   1   2        0.27       -2.08      3.74 o 
  -6   1   2      395.44      405.81     20.25 o 
  -5   1   2     1004.70      979.76     30.01 o 
  -4   1   2     1351.35     1266.84     32.19 o 
  -3   1   2        4.60        3.53      2.08 o 
  -2   1   2     2545.42     2510.99     44.18 o 
  -1   1   2      191.20      201.63      7.37 o 
   0   1   2       79.54       63.18      3.84 o 
   1   1   2     2118.43     2218.11     26.38 o 
   2   1   2    56605.43    51560.71    536.08 o 
   3   1   2     3085.10     3197.67     41.36 o 
   4   1   2      954.39      966.21     26.89 o 
   5   1   2       90.45       73.20      9.19 o 
   6   1   2      919.18      899.61     30.73 o 
   7   1   2       17.66       24.09      6.90 o 
   8   1   2        0.20        0.00      4.05 o 
  -7   2   2       34.86       40.86      8.51 o 
  -6   2   2      537.18      585.95     23.83 o 
  -5   2   2      619.71      602.66     22.06 o 
  -4   2   2       15.58       22.74      4.67 o 
  -3   2   2       68.93       83.01      6.64 o 
  -2   2   2      853.15      773.25     18.64 o 
  -1   2   2     2757.91     2878.28     45.94 o 
   0   2   2      277.46      306.83      6.29 o 
   2   2   2    12129.82    11586.55    122.03 o 
   3   2   2     1968.52     2069.88     29.72 o 
   4   2   2      354.38      355.31     11.02 o 
   5   2   2      718.54      827.74     19.39 o 
   6   2   2      359.27      386.34     13.99 o 
   7   2   2        9.18       11.66      4.02 o 
   8   2   2       69.37       80.83     13.24 o 
  -8   3   2       35.60       37.22     12.25 o 
  -6   3   2      548.30      545.87     22.37 o 
  -5   3   2      444.18      438.77     18.12 o 
  -4   3   2       22.69       15.83      4.00 o 
  -3   3   2      523.82      474.70     15.31 o 
  -2   3   2     3715.11     3857.88     61.83 o 
  -1   3   2     1516.25     1686.15     23.02 o 
   0   3   2        9.52        8.09      1.52 o 
   1   3   2     6899.49     6914.95     60.05 o 
   2   3   2      861.42      813.45     12.15 o 
   3   3   2     1468.07     1541.94     18.83 o 
   4   3   2     1368.24     1555.23     26.22 o 
   5   3   2      935.81      860.27     19.51 o 
   6   3   2      185.94      177.82     35.53 o 
   7   3   2       67.43       53.89     10.38 o 
   8   3   2       88.82      101.08     15.16 o 
   9   3   2       81.03      111.51     16.61 o 
  -8   4   2       10.23       16.20      9.19 o 
  -7   4   2      126.87      151.28     20.87 o 
  -6   4   2      306.53      312.88     23.46 o 
  -5   4   2      241.74      281.53     11.50 o 
  -4   4   2      135.22      133.95      7.49 o 
  -3   4   2      322.54      312.70      9.87 o 
  -2   4   2     5921.10     6016.39     68.13 o 
  -1   4   2      883.64     1027.60     17.20 o 
   0   4   2     1928.85     1791.13     50.62 o 
   1   4   2      686.37      593.89     11.30 o 
   2   4   2     1829.63     1938.28     21.30 o 
   3   4   2       16.77       23.97      2.79 o 
   4   4   2      411.77      427.07     14.95 o 
   5   4   2      169.11      186.49      9.29 o 
   6   4   2       55.25       85.19     12.30 o 
   7   4   2       73.51       86.23     13.39 o 
   8   4   2      155.80      157.92     19.26 o 
   9   4   2       71.70       99.93     16.35 o 
  -7   5   2      208.43      225.87     24.50 o 
  -6   5   2       37.26       38.21     10.54 o 
  -5   5   2      135.15      142.97     16.56 o 
  -4   5   2      120.83      125.63      9.47 o 
  -3   5   2     1924.94     1864.74     29.47 o 
  -2   5   2      882.89      981.19     24.71 o 
  -1   5   2     1790.74     1946.41     28.13 o 
   0   5   2      572.54      489.41     11.32 o 
   1   5   2     1395.35     1461.05     39.40 o 
   2   5   2     1661.60     1804.17     26.50 o 
   3   5   2      254.04      236.83      6.30 o 
   4   5   2      599.62      577.56     19.58 o 
   5   5   2      252.40      282.41     18.12 o 
   6   5   2       84.72       66.60     11.21 o 
   7   5   2      176.21      141.98     17.65 o 
   8   5   2      134.76      130.77     18.33 o 
  -7   6   2      208.78      205.37     24.45 o 
  -6   6   2      198.55      167.11     20.04 o 
  -5   6   2        2.19        1.04      4.10 o 
  -4   6   2      109.06      122.62     14.64 o 
  -3   6   2      205.98      238.79      9.32 o 
  -2   6   2      287.40      288.11      9.73 o 
  -1   6   2      628.81      630.60     14.18 o 
   0   6   2      816.15      909.63     17.71 o 
   1   6   2      317.08      348.92     10.06 o 
   2   6   2      481.16      506.11     12.64 o 
   3   6   2      861.03      807.39     17.70 o 
   4   6   2      772.65      744.82     22.14 o 
   5   6   2       95.33      111.20     14.07 o 
   6   6   2      178.94      159.53     17.96 o 
   7   6   2       96.29       78.86     13.60 o 
   8   6   2       18.86       34.26     10.38 o 
  -6   7   2      149.35      194.05     22.27 o 
  -5   7   2       58.65       88.10     14.48 o 
  -4   7   2      829.65      906.56     36.03 o 
  -3   7   2      336.39      343.77     19.93 o 
  -2   7   2      168.76      160.23      7.75 o 
  -1   7   2       99.51       97.88      7.04 o 
   0   7   2     1053.93     1120.93     21.43 o 
   1   7   2      184.98      190.16      8.06 o 
   2   7   2      282.96      257.57      9.55 o 
   3   7   2       45.35       41.84      4.98 o 
   4   7   2      374.70      392.46     21.75 o 
   5   7   2        0.48       -1.14      3.27 o 
   6   7   2      179.78      152.78     18.01 o 
   7   7   2      145.94      124.54     17.34 o 
   8   7   2       18.42       17.91      7.63 o 
  -6   8   2       43.98       43.45     10.75 o 
  -5   8   2       96.84       94.79     14.80 o 
  -4   8   2      195.81      259.20     19.42 o 
  -3   8   2      867.47      864.67     33.38 o 
  -2   8   2      257.21      249.96     16.15 o 
  -1   8   2     1584.10     1669.91     29.36 o 
   0   8   2      213.86      237.31      9.71 o 
   1   8   2      193.90      183.27      8.55 o 
   2   8   2      208.04      213.85      9.46 o 
   3   8   2      828.72      834.78     20.25 o 
   4   8   2      191.50      185.64     18.33 o 
   5   8   2       67.88       48.33     10.43 o 
   6   8   2       41.13       46.41     11.32 o 
   7   8   2      140.89      145.41     19.68 o 
  -5   9   2      100.38      113.69     16.51 o 
  -4   9   2      165.17      188.13     19.93 o 
  -3   9   2       47.30       45.58      9.08 o 
  -2   9   2      110.87      128.33     14.17 o 
  -1   9   2      736.21      787.01     28.66 o 
   0   9   2      585.14      556.56     19.03 o 
   1   9   2       51.14       51.56      8.96 o 
   2   9   2       57.64       70.57      7.03 o 
   3   9   2      838.42      822.88     33.12 o 
   4   9   2       16.60       22.84      7.53 o 
   5   9   2       58.30       49.27     10.90 o 
   6   9   2       41.73       57.16     12.46 o 
   7   9   2       85.78       87.99     16.35 o 
  -4  10   2       87.54       71.33     13.29 o 
  -3  10   2       14.91       25.80      7.68 o 
  -2  10   2      314.48      347.51     20.77 o 
  -1  10   2      302.87      291.03     17.81 o 
   0  10   2      356.01      334.79     17.60 o 
   1  10   2       31.78       29.69      8.57 o 
   2  10   2       70.35       84.92      8.25 o 
   3  10   2      305.67      284.48     19.88 o 
   4  10   2       40.33       27.25      8.57 o 
   5  10   2       29.41       32.96      9.34 o 
   6  10   2      104.68       90.69     15.99 o 
  -3  11   2       40.70       38.47      9.55 o 
  -2  11   2      157.75      155.12     16.66 o 
  -1  11   2      175.63      189.69     14.85 o 
   0  11   2       26.63       25.90      6.85 o 
   1  11   2       80.89       98.53     11.89 o 
   2  11   2      335.52      360.38     22.63 o 
   3  11   2      119.85      124.70     16.51 o 
   4  11   2      156.33      127.86     17.44 o 
   5  11   2       32.72       45.11     12.04 o 
  -1  12   2      125.94      163.68     16.72 o 
   0  12   2       18.10       21.54      6.96 o 
   3  12   2        9.36        7.79      6.96 o 
  -3 -11   3       11.73        8.25      6.18 o 
  -2 -11   3      219.02      218.09     21.28 o 
  -1 -11   3       86.45       81.82     13.19 o 
   0 -11   3       10.77       13.65      6.39 o 
   1 -11   3      160.28      173.23     17.65 o 
   2 -11   3      321.77      344.44     22.06 o 
  -4 -10   3       28.17       37.17     10.23 o 
  -3 -10   3       71.16       80.93     13.50 o 
  -2 -10   3      202.72      225.10     17.55 o 
  -1 -10   3      165.08      186.58     17.91 o 
   0 -10   3       19.21       10.33      5.30 o 
   1 -10   3      237.76      256.61     17.60 o 
   2 -10   3      191.55      160.26     16.25 o 
   3 -10   3       39.45       39.61      8.62 o 
   4 -10   3       16.88       19.62      7.58 o 
  -5  -9   3       96.20       99.45     11.01 o 
  -4  -9   3      249.66      241.97     15.39 o 
  -3  -9   3      479.02      475.14     17.97 o 
  -2  -9   3      379.26      417.07     22.37 o 
  -1  -9   3       70.49       63.23     10.12 o 
   0  -9   3      258.71      269.79     17.08 o 
   1  -9   3      529.42      558.90     24.66 o 
   2  -9   3      331.41      342.21     19.31 o 
   3  -9   3        1.09        0.83      3.37 o 
   4  -9   3       99.15       76.21     11.94 o 
   5  -9   3      130.40      130.25     15.94 o 
  -6  -8   3       78.58       78.64     10.18 o 
  -5  -8   3       71.89       68.56      9.71 o 
  -4  -8   3       22.53       21.00      5.23 o 
  -3  -8   3      266.01      290.72     13.44 o 
  -2  -8   3      157.04      184.91     21.41 o 
  -1  -8   3       29.21       39.25      7.48 o 
   0  -8   3      585.11      569.64     23.72 o 
   1  -8   3      533.64      542.29     23.15 o 
   2  -8   3      613.35      561.08     23.98 o 
   3  -8   3       46.61       35.61      7.37 o 
   4  -8   3      504.03      443.50     23.78 o 
   5  -8   3      259.33      263.98     19.62 o 
   6  -8   3       17.87       14.12      7.16 o 
  -7  -7   3      138.85      149.46     20.04 o 
  -6  -7   3       24.16       26.17      8.02 o 
  -5  -7   3       41.74       54.11      7.74 o 
  -4  -7   3       16.18       20.74      4.81 o 
  -3  -7   3      286.46      299.82     18.46 o 
  -2  -7   3        1.39        7.20      2.85 o 
  -1  -7   3       57.24       71.16     10.15 o 
   0  -7   3      688.60      698.03     25.07 o 
   1  -7   3      862.37      937.19     29.80 o 
   2  -7   3      105.06      106.63     11.16 o 
   3  -7   3      207.79      204.59     14.22 o 
   4  -7   3      309.55      345.43     20.19 o 
   5  -7   3      217.07      183.31     17.49 o 
   6  -7   3       32.54       23.21      7.99 o 
   7  -7   3       49.55       44.13     10.18 o 
  -6  -6   3      105.60      107.68     11.19 o 
  -5  -6   3        2.12        2.11      2.84 o 
  -4  -6   3      804.08      810.98     23.13 o 
  -3  -6   3      932.19      903.28     26.01 o 
  -2  -6   3      553.13      590.13     16.28 o 
  -1  -6   3      235.03      240.48      9.41 o 
   0  -6   3      890.14      887.87     18.48 o 
   1  -6   3      945.05      962.11     28.45 o 
   2  -6   3        8.31        7.63      3.27 o 
   3  -6   3     1042.84      995.18     31.77 o 
   4  -6   3      564.95      540.16     23.93 o 
   5  -6   3       19.49       14.12      5.50 o 
   6  -6   3       65.65       61.88     10.75 o 
   7  -6   3      122.79      124.23     16.35 o 
  -7  -5   3      138.20      127.40     16.98 o 
  -6  -5   3       62.04       53.16     10.64 o 
  -5  -5   3       26.07       36.83      6.17 o 
  -4  -5   3      671.32      682.97     33.28 o 
  -3  -5   3      515.41      510.50     15.45 o 
  -2  -5   3       23.97       24.78      3.94 o 
  -1  -5   3     1384.75     1325.37     17.85 o 
   0  -5   3     1292.90     1326.25     21.80 o 
   1  -5   3     1516.52     1463.26     21.30 o 
   2  -5   3        1.29        2.02      2.28 o 
   3  -5   3     1709.48     1793.34     43.76 o 
   4  -5   3      825.26      794.01     28.14 o 
   5  -5   3        1.43        2.02      3.53 o 
   6  -5   3        3.58       12.77      5.66 o 
   7  -5   3      477.58      473.97     26.89 o 
   8  -5   3      115.64       97.60     15.57 o 
  -8  -4   3       84.78       79.63     14.54 o 
  -7  -4   3      108.84      111.04     16.15 o 
  -6  -4   3        3.78       -0.73      3.63 o 
  -5  -4   3      178.30      180.95     12.49 o 
  -4  -4   3      623.45      563.32     17.25 o 
  -3  -4   3      222.13      208.36      9.37 o 
  -2  -4   3      167.46      180.45      9.08 o 
  -1  -4   3     3917.67     3871.09     38.35 o 
   0  -4   3     4872.18     4948.15     56.56 o 
   1  -4   3       96.86       73.09      7.27 o 
   2  -4   3        9.69        3.32      2.28 o 
   3  -4   3      363.81      301.46     14.80 o 
   4  -4   3      593.91      572.92     22.48 o 
   5  -4   3        7.47        0.42      2.96 o 
   6  -4   3       58.71       45.01      8.98 o 
   7  -4   3      323.95      247.21     19.42 o 
   8  -4   3       56.22       43.97     10.80 o 
  -8  -3   3      160.72      176.76     20.92 o 
  -7  -3   3       44.99       48.49     11.01 o 
  -6  -3   3       20.95       20.71      7.37 o 
  -5  -3   3      144.25      129.78     14.22 o 
  -4  -3   3      789.82      745.42     24.01 o 
  -3  -3   3      190.44      203.81     17.86 o 
  -2  -3   3      415.78      395.65     11.25 o 
  -1  -3   3     1513.34     1330.35     15.87 o 
   0  -3   3     8261.22     8882.78    134.51 o 
   1  -3   3      452.19      497.35      8.48 o 
   2  -3   3     1086.56     1085.30     26.74 o 
   3  -3   3     1719.05     1723.52     38.62 o 
   4  -3   3      839.75      873.34     27.36 o 
   5  -3   3       10.29       10.38      4.46 o 
   6  -3   3      302.79      321.50     19.62 o 
   7  -3   3      295.27      291.86     20.56 o 
   8  -3   3       28.78       38.21     10.23 o 
  -8  -2   3      103.23      117.95     17.55 o 
  -7  -2   3       12.02        9.76      6.44 o 
  -6  -2   3       58.20       68.11     11.52 o 
  -5  -2   3      542.13      561.91     25.28 o 
  -4  -2   3      519.87      495.36     21.44 o 
  -3  -2   3     1364.82     1333.06     65.57 o 
  -2  -2   3     2820.67     2786.64     37.77 o 
  -1  -2   3     4638.36     4343.58     41.92 o 
   0  -2   3     1771.24     1908.51     23.86 o 
   1  -2   3       38.41       41.07      3.01 o 
   2  -2   3      200.76      190.05      8.88 o 
   3  -2   3     2840.51     2847.79     40.00 o 
   4  -2   3     1091.05     1105.91     30.11 o 
   5  -2   3      440.80      488.71     21.08 o 
   6  -2   3      366.40      352.60     19.83 o 
   7  -2   3      383.88      416.66     23.62 o 
   8  -2   3        6.80        5.55      5.71 o 
  -8  -1   3        8.27       17.49      7.48 o 
  -7  -1   3        0.17        2.54      4.78 o 
  -6  -1   3      202.33      218.71     16.40 o 
  -5  -1   3     1394.57     1411.68     41.06 o 
  -4  -1   3       39.36       29.80      6.23 o 
  -3  -1   3     1516.40     1522.88     36.55 o 
  -2  -1   3     2152.98     2320.40     32.45 o 
  -1  -1   3     3826.54     3775.93     35.56 o 
   0  -1   3      309.23      295.52      5.33 o 
   1  -1   3        5.37        4.50      0.82 o 
   2  -1   3      926.02      935.24     13.31 o 
   3  -1   3      925.38      982.67     15.61 o 
   4  -1   3      660.69      683.95     14.69 o 
   5  -1   3      225.25      214.26      9.24 o 
   6  -1   3      483.69      475.11     22.01 o 
   7  -1   3      152.80      163.84     16.25 o 
   8  -1   3       66.58       48.95     10.49 o 
  -8   0   3        0.17        0.88      5.14 o 
  -7   0   3       15.99       18.84      6.96 o 
  -6   0   3      407.02      387.64     20.87 o 
  -5   0   3     1103.21     1035.67     32.76 o 
  -4   0   3      218.28      178.89     11.89 o 
  -3   0   3      363.38      331.99     14.22 o 
  -2   0   3     1940.09     1911.40     38.00 o 
  -1   0   3     2762.65     2645.23     32.56 o 
   0   0   3      317.48      328.45      5.47 o 
   1   0   3     1772.98     1768.76     22.23 o 
   2   0   3      114.34       84.21      2.93 o 
   3   0   3     1555.79     1530.38     21.68 o 
   4   0   3      524.35      519.43     12.17 o 
   5   0   3      592.22      603.16     17.73 o 
   6   0   3      258.39      304.36     11.72 o 
   7   0   3        1.64        3.89      4.41 o 
  -8   1   3        0.54       -6.39      4.52 o 
  -7   1   3       55.91       78.86     12.15 o 
  -6   1   3      650.19      656.13     26.94 o 
  -5   1   3      308.32      352.91     17.70 o 
  -4   1   3      374.28      418.73     17.55 o 
  -3   1   3      414.74      446.97     16.51 o 
  -2   1   3     2404.54     2506.32     46.31 o 
  -1   1   3     1073.67     1197.07     24.35 o 
   0   1   3      498.10      528.37     12.67 o 
   1   1   3     3772.31     3826.54     43.46 o 
   2   1   3       38.68       27.14      1.79 o 
   3   1   3     2454.87     2602.54     27.62 o 
   4   1   3     1119.55     1246.21     23.06 o 
   5   1   3      294.19      290.80     25.33 o 
   6   1   3       78.45       66.46      6.97 o 
   7   1   3       11.42       12.82      3.96 o 
   8   1   3       46.23       36.65      9.40 o 
  -8   2   3       11.91        9.08      6.64 o 
  -7   2   3       27.48       27.25      7.53 o 
  -6   2   3      809.34      758.51     28.92 o 
  -5   2   3      203.57      193.12     13.13 o 
  -4   2   3      174.14      174.64     11.32 o 
  -3   2   3       81.12       44.49      5.97 o 
  -2   2   3      997.29      954.22     23.15 o 
  -1   2   3      895.25      892.75     19.99 o 
   0   2   3     3452.09     3266.85     52.02 o 
   1   2   3     1632.25     1671.11     22.51 o 
   2   2   3     2377.26     2345.23     44.23 o 
   3   2   3     2163.41     2376.91     33.51 o 
   4   2   3     8276.16     8364.36     96.74 o 
   5   2   3      997.46     1080.65     30.21 o 
   6   2   3       16.20       16.65      4.01 o 
   7   2   3       36.32       39.27      6.20 o 
   8   2   3      103.01       81.92     12.93 o 
  -7   3   3       35.35       41.17      8.67 o 
  -6   3   3      368.94      404.30     19.88 o 
  -5   3   3      289.32      345.02     16.72 o 
  -4   3   3      366.66      391.48     16.35 o 
  -3   3   3      645.51      692.83     20.40 o 
  -2   3   3      301.35      262.21     10.69 o 
  -1   3   3      158.84      170.02      7.79 o 
   0   3   3     3115.48     3082.39     36.29 o 
   1   3   3     1370.91     1333.88     14.98 o 
   2   3   3      665.10      700.47     10.55 o 
   3   3   3       79.52       76.21      4.90 o 
   4   3   3       43.29       54.70      5.20 o 
   5   3   3      559.10      544.15     18.97 o 
   6   3   3        6.01        6.30      3.45 o 
   7   3   3      180.60      147.33     16.82 o 
   8   3   3       84.93       75.27     12.93 o 
   9   3   3       35.78       38.05     10.07 o 
  -7   4   3       86.33       58.66     14.02 o 
  -6   4   3      144.63      152.20     12.49 o 
  -5   4   3      334.93      287.29     15.05 o 
  -4   4   3      741.86      672.02     21.65 o 
  -3   4   3     1608.07     1705.42     29.36 o 
  -2   4   3     1722.68     1824.75     27.93 o 
  -1   4   3      522.55      515.99     16.09 o 
   0   4   3     3442.74     3523.36     42.09 o 
   1   4   3      508.71      522.71     10.33 o 
   2   4   3      453.82      464.12     18.71 o 
   3   4   3      888.13      845.22     17.77 o 
   4   4   3      154.70      137.34      7.23 o 
   5   4   3      338.57      332.81     12.56 o 
   6   4   3       86.84       58.56     10.49 o 
   7   4   3      134.52      119.19     15.63 o 
   8   4   3       75.00       86.33     14.07 o 
   9   4   3       18.36       19.68      7.74 o 
  -7   5   3      163.36      163.27     22.06 o 
  -6   5   3       47.29       51.24     12.04 o 
  -5   5   3      336.80      380.34     26.58 o 
  -4   5   3      412.90      481.64     14.72 o 
  -3   5   3     1408.36     1558.71     27.38 o 
  -2   5   3      205.93      236.09      8.59 o 
  -1   5   3      636.36      669.51     14.43 o 
   0   5   3      612.28      530.47     11.91 o 
   1   5   3     1556.29     1590.50     23.66 o 
   2   5   3      476.12      491.81     10.96 o 
   3   5   3      473.97      471.92      9.17 o 
   4   5   3      756.78      801.36     13.51 o 
   5   5   3        5.88        7.41      5.06 o 
   6   5   3      199.05      196.65     19.16 o 
   7   5   3       64.89       73.20     12.77 o 
   8   5   3       70.58       77.66     14.17 o 
  -7   6   3      131.61       91.58     17.08 o 
  -6   6   3       96.06       98.48     16.09 o 
  -5   6   3      339.62      327.88     22.84 o 
  -4   6   3      178.54      156.74      8.93 o 
  -3   6   3       79.89       88.22      6.94 o 
  -2   6   3       22.43       29.21      4.03 o 
  -1   6   3     1749.25     1798.21     28.58 o 
   0   6   3      305.16      295.42     13.91 o 
   1   6   3      611.01      613.85     16.15 o 
   2   6   3      809.30      917.68     17.67 o 
   3   6   3     1876.01     1830.49     28.83 o 
   4   6   3      991.83      927.83     26.40 o 
   5   6   3       97.83       80.57     12.04 o 
   6   6   3      174.30      150.65     17.24 o 
   7   6   3      113.84       78.08     13.34 o 
   8   6   3       64.54       51.97     12.46 o 
  -6   7   3       71.33       78.49     15.16 o 
  -5   7   3      201.20      214.56     22.12 o 
  -4   7   3      761.05      879.88     36.24 o 
  -3   7   3      146.33      128.59      8.08 o 
  -2   7   3       15.49       22.86      9.16 o 
  -1   7   3      174.97      158.73      7.45 o 
   0   7   3     1049.81     1104.93     21.50 o 
   1   7   3       91.02       92.98      5.94 o 
   2   7   3      877.41      932.91     19.18 o 
   3   7   3      548.96      528.53     24.04 o 
   4   7   3       22.51       21.18      6.33 o 
   5   7   3        0.28        2.60      4.46 o 
   6   7   3      218.26      229.20     22.43 o 
   7   7   3       54.96       86.23     14.59 o 
   8   7   3       17.48       14.17      7.94 o 
  -6   8   3       34.46       32.50     10.64 o 
  -5   8   3      127.57      125.53     17.13 o 
  -4   8   3      241.96      263.10     20.25 o 
  -3   8   3      137.24      133.88     15.52 o 
  -2   8   3      865.67      844.63     19.99 o 
  -1   8   3     2035.33     1977.46     46.75 o 
   0   8   3      268.81      270.09     10.46 o 
   1   8   3      200.11      208.64     12.20 o 
   2   8   3      476.75      470.98     13.91 o 
   3   8   3      557.68      499.72     24.30 o 
   4   8   3       18.95       18.27      6.70 o 
   5   8   3        4.91        1.71      4.46 o 
   6   8   3      213.65      168.98     20.30 o 
   7   8   3      108.09       89.50     15.57 o 
  -5   9   3      183.09      195.25     22.17 o 
  -4   9   3       55.92       58.14     11.68 o 
  -3   9   3       92.95      100.04     13.76 o 
  -2   9   3      401.53      394.39     21.18 o 
  -1   9   3     1447.37     1592.12     30.39 o 
   0   9   3      111.19      139.76      8.68 o 
   1   9   3      160.03      176.74      9.59 o 
   2   9   3      494.52      479.11     23.98 o 
   3   9   3      159.84      181.49     18.43 o 
   4   9   3        3.90       -0.36      4.00 o 
   5   9   3      198.13      186.37     20.61 o 
   6   9   3      148.40      136.90     19.00 o 
   7   9   3       70.81       71.90     14.43 o 
  -4  10   3       28.81       31.56      8.98 o 
  -3  10   3       82.10       96.92     14.22 o 
  -2  10   3      634.99      625.76     28.24 o 
  -1  10   3      155.34      127.34     13.96 o 
   0  10   3       47.89       47.01      6.05 o 
   1  10   3        6.43        3.63      2.74 o 
   2  10   3      735.15      726.58     31.41 o 
   3  10   3       64.19       58.04     11.32 o 
   4  10   3        3.74        2.65      4.78 o 
   5  10   3      170.49      124.49     17.39 o 
   6  10   3      111.26      102.11     16.72 o 
  -3  11   3       85.69      104.03     15.00 o 
  -2  11   3      217.89      233.14     17.96 o 
  -1  11   3       57.40       76.73     11.16 o 
   0  11   3        2.30        6.33      4.57 o 
   1  11   3      102.80      141.67     16.30 o 
   2  11   3      206.30      258.22     19.57 o 
   3  11   3      114.72      131.81     17.18 o 
   4  11   3       22.21       21.70      8.88 o 
   5  11   3       83.60       90.69     15.73 o 
  -1  12   3       50.67       41.43      8.98 o 
   2  12   3       95.99      125.06     16.66 o 
   3  12   3       36.45       32.50     10.23 o 
  -2 -11   4      120.74      107.72     15.83 o 
  -1 -11   4        0.58       -3.79      3.74 o 
   0 -11   4       54.87       38.88      9.45 o 
   1 -11   4      245.97      294.45     20.40 o 
   2 -11   4       72.61       60.17     11.16 o 
  -4 -10   4       19.47       29.59      9.34 o 
  -3 -10   4      226.40      276.07     21.54 o 
  -2 -10   4      336.51      314.75     21.39 o 
  -1 -10   4       14.07       14.38      5.97 o 
   0 -10   4      170.56      180.09     17.55 o 
   1 -10   4      288.82      238.96     17.39 o 
   2 -10   4      102.30       79.06     11.78 o 
   3 -10   4        1.22       -1.77      3.27 o 
   4 -10   4      190.46      170.74     17.96 o 
  -5  -9   4       30.51       51.70     12.77 o 
  -4  -9   4       50.06       36.61      7.14 o 
  -3  -9   4      502.99      510.75     19.22 o 
  -2  -9   4       95.75      102.37     13.76 o 
  -1  -9   4      107.96      107.93     13.81 o 
   0  -9   4       75.82      101.91     12.72 o 
   1  -9   4      517.46      523.70     24.35 o 
   2  -9   4        1.94        2.34      3.53 o 
   3  -9   4       13.54        8.41      5.04 o 
   4  -9   4      157.68      147.23     16.15 o 
   5  -9   4      150.26      164.88     18.17 o 
  -6  -8   4       69.51       62.45     13.34 o 
  -5  -8   4        8.46       17.90      5.52 o 
  -4  -8   4      429.90      429.04     17.80 o 
  -3  -8   4      744.47      768.73     22.87 o 
  -2  -8   4      194.43      203.23     14.69 o 
  -1  -8   4      245.03      230.81     15.83 o 
   0  -8   4      658.63      638.84     26.11 o 
   1  -8   4      327.24      341.02     18.38 o 
   2  -8   4      146.17      127.91     13.65 o 
   3  -8   4      264.05      248.04     16.72 o 
   4  -8   4      909.81      841.88     33.22 o 
   5  -8   4      112.34       85.40     12.93 o 
   6  -8   4       23.55       31.15      8.98 o 
  -6  -7   4       69.96       79.36      9.79 o 
  -5  -7   4       90.67      102.66     10.70 o 
  -4  -7   4      314.81      280.59     15.11 o 
  -3  -7   4       24.60       31.58      5.76 o 
  -2  -7   4      306.68      269.53     18.87 o 
  -1  -7   4        9.88       10.14      3.02 o 
   0  -7   4     1005.36      943.99     30.99 o 
   1  -7   4      259.16      271.35     15.37 o 
   2  -7   4      256.91      229.40     14.28 o 
   3  -7   4      290.67      288.33     16.92 o 
   4  -7   4      814.26      780.26     30.37 o 
   5  -7   4      123.41      110.42     13.65 o 
   6  -7   4       18.17       33.17      8.83 o 
  -7  -6   4       67.98       89.03     15.11 o 
  -6  -6   4        3.37        4.50      3.89 o 
  -5  -6   4      281.08      300.96     23.91 o 
  -4  -6   4      572.96      546.93     18.63 o 
  -3  -6   4       75.74       88.04      8.31 o 
  -2  -6   4        1.50        2.39      2.08 o 
  -1  -6   4      894.98      890.54     19.70 o 
   0  -6   4     1298.75     1325.97     34.57 o 
   1  -6   4      758.51      765.31     25.49 o 
   2  -6   4      134.76      151.33     11.01 o 
   3  -6   4     1122.30     1044.81     32.76 o 
   4  -6   4       65.53       45.37      7.94 o 
   5  -6   4      109.62       91.47     11.89 o 
   6  -6   4       30.53       22.69      7.42 o 
   7  -6   4       75.98       61.57     11.58 o 
  -7  -5   4       56.87       61.98     12.61 o 
  -6  -5   4        0.92        0.67      4.52 o 
  -5  -5   4      189.28      168.79     12.77 o 
  -4  -5   4     1132.85     1203.86     27.99 o 
  -3  -5   4       14.38       19.94      4.28 o 
  -2  -5   4      384.98      363.71     12.38 o 
  -1  -5   4     1703.08     1622.71     41.17 o 
   0  -5   4     2124.09     2140.70     46.67 o 
   1  -5   4      408.92      446.61     17.65 o 
   2  -5   4      156.40      170.07     10.95 o 
   3  -5   4     1338.93     1370.30     36.70 o 
   4  -5   4        3.53        5.61      3.74 o 
   5  -5   4       52.12       56.38      9.34 o 
   6  -5   4      228.44      249.13     17.60 o 
   7  -5   4      115.09      112.18     14.74 o 
  -7  -4   4       39.92       33.12      9.50 o 
  -6  -4   4        0.31        7.01      5.19 o 
  -5  -4   4      289.41      286.32     13.67 o 
  -4  -4   4      617.49      639.61     19.05 o 
  -3  -4   4      219.44      218.71     14.17 o 
  -2  -4   4      703.61      734.88     25.49 o 
  -1  -4   4     1886.60     1878.76     35.70 o 
   0  -4   4     1641.68     1628.97     20.22 o 
   1  -4   4      322.01      322.04      9.84 o 
   2  -4   4     1410.89     1416.92     33.85 o 
   3  -4   4      397.69      354.00     15.89 o 
   4  -4   4       55.80       54.77      7.99 o 
   5  -4   4       28.31       25.23      6.18 o 
   6  -4   4      520.59      521.73     24.61 o 
   7  -4   4      210.09      213.78     17.29 o 
   8  -4   4        2.47       14.22      7.11 o 
  -8  -3   4       95.52      112.86     17.65 o 
  -7  -3   4       24.43       22.58      8.05 o 
  -6  -3   4       22.61       31.30      8.46 o 
  -5  -3   4      607.87      606.30     27.67 o 
  -4  -3   4      374.30      369.72     13.96 o 
  -3  -3   4      101.26       74.16     13.03 o 
  -2  -3   4      235.95      206.91      8.48 o 
  -1  -3   4     2023.03     1972.16     22.47 o 
   0  -3   4      491.78      496.98      8.89 o 
   1  -3   4       78.12       74.09      6.93 o 
   2  -3   4     2788.68     2964.46     54.66 o 
   3  -3   4       65.86       52.90      6.70 o 
   4  -3   4       73.61       72.99      8.57 o 
   5  -3   4       32.97       31.41      6.39 o 
   6  -3   4      600.75      534.40     24.45 o 
   7  -3   4      119.34       96.92     13.55 o 
   8  -3   4       12.85        4.57      5.61 o 
  -8  -2   4      210.04      194.93     21.44 o 
  -7  -2   4       85.45       85.55     13.76 o 
  -6  -2   4      134.13      121.68     15.42 o 
  -5  -2   4      467.45      458.03     23.05 o 
  -4  -2   4      640.38      622.28     24.76 o 
  -3  -2   4       49.82       36.24      4.70 o 
  -2  -2   4      277.79      272.82     10.85 o 
  -1  -2   4     1707.34     1657.41     34.46 o 
   0  -2   4      115.07      116.11      3.86 o 
   1  -2   4       94.85       82.51      2.98 o 
   2  -2   4     2489.99     2474.77     28.64 o 
   3  -2   4     1768.30     1707.34     21.93 o 
   4  -2   4      771.59      730.89     22.89 o 
   5  -2   4     1131.11     1164.26     33.38 o 
   6  -2   4      608.43      667.40     26.42 o 
   7  -2   4       40.27       44.80      9.24 o 
   8  -2   4       25.67       49.89     10.69 o 
  -8  -1   4       87.16       86.23     14.95 o 
  -7  -1   4       29.83       25.75      7.99 o 
  -6  -1   4      165.91      162.96     16.66 o 
  -5  -1   4      342.99      290.09     17.75 o 
  -4  -1   4      353.66      388.93     18.90 o 
  -3  -1   4      489.29      562.12     20.66 o 
  -2  -1   4      964.85      980.72     18.89 o 
  -1  -1   4     4296.69     4270.18     40.85 o 
   0  -1   4     2335.27     2361.80     24.18 o 
   1  -1   4      589.71      596.11      9.94 o 
   2  -1   4     1156.71     1151.50     14.08 o 
   3  -1   4      574.63      572.95     10.99 o 
   4  -1   4      290.44      316.12      8.93 o 
   5  -1   4      458.35      498.37     19.73 o 
   6  -1   4      359.43      362.15     18.64 o 
   7  -1   4       58.76       58.04     10.12 o 
   9  -1   4       75.20       69.72     14.43 o 
  -8   0   4       49.99       68.79     13.29 o 
  -7   0   4        2.76        5.30      5.45 o 
  -6   0   4       87.32       88.15     12.20 o 
  -5   0   4      239.76      243.37     15.89 o 
  -4   0   4      191.12      191.61     12.82 o 
  -3   0   4     1289.63     1282.05     32.65 o 
  -2   0   4      833.30      736.75     21.39 o 
  -1   0   4     1125.39     1210.91     19.34 o 
   0   0   4      634.49      682.40      9.64 o 
   1   0   4     4155.76     4048.37     41.40 o 
   2   0   4      699.86      671.20      9.56 o 
   3   0   4      584.90      595.37     14.26 o 
   4   0   4      288.18      309.60      7.92 o 
   5   0   4      585.57      606.57     13.69 o 
   6   0   4       77.31       61.37      6.02 o 
   7   0   4       35.04       31.63      5.60 o 
   8   0   4      152.28      153.09     18.84 o 
   9   0   4       36.67       45.32     11.73 o 
  -8   1   4       31.87       29.85      9.29 o 
  -7   1   4      161.66      164.77     17.39 o 
  -6   1   4       46.85       57.62      9.86 o 
  -5   1   4       68.09       76.99     10.23 o 
  -4   1   4      193.67      193.58     12.41 o 
  -3   1   4     1455.72     1587.20     37.59 o 
  -2   1   4     2682.76     2788.00     51.76 o 
  -1   1   4     1140.56     1189.75     25.80 o 
   0   1   4      393.84      361.28      6.58 o 
   1   1   4     7435.90     7237.35     62.58 o 
   2   1   4      235.53      208.29      6.79 o 
   3   1   4      659.04      710.62     10.91 o 
   4   1   4      297.93      325.56      8.04 o 
   5   1   4      603.22      589.80     12.45 o 
   6   1   4        3.55        5.33      2.21 o 
   7   1   4      123.62      121.68     10.20 o 
   8   1   4      141.60      166.90     19.05 o 
  -8   2   4       14.21       17.18      7.74 o 
  -7   2   4      302.65      265.07     18.95 o 
  -6   2   4      143.02      166.64     16.09 o 
  -5   2   4        6.43       10.23      4.78 o 
  -4   2   4      764.97      789.03     25.96 o 
  -3   2   4      998.73      963.93     26.53 o 
  -2   2   4     4278.55     4425.40     73.77 o 
  -1   2   4      180.41      180.61      8.57 o 
   0   2   4     4155.93     4143.89     48.30 o 
   1   2   4        1.75        3.65      1.42 o 
   2   2   4      383.26      402.74     10.06 o 
   3   2   4      552.41      672.50      9.99 o 
   4   2   4     4782.43     4892.39     62.36 o 
   5   2   4      705.60      705.10     30.86 o 
   6   2   4      294.89      286.06     19.10 o 
   7   2   4      155.19      152.31     11.57 o 
   8   2   4      131.46      142.55     12.00 o 
  -7   3   4      105.03      154.86     16.40 o 
  -6   3   4      278.26      266.68     16.92 o 
  -5   3   4       85.88       86.07     10.12 o 
  -4   3   4     1055.71     1118.99     31.56 o 
  -3   3   4     1344.89     1368.64     33.02 o 
  -2   3   4      185.03      174.64      9.45 o 
  -1   3   4       14.88       23.78      3.79 o 
   0   3   4      894.51      785.34     19.88 o 
   1   3   4       98.05       86.87      3.02 o 
   2   3   4      263.34      284.42      8.58 o 
   3   3   4      204.12      194.86      7.73 o 
   4   3   4     5339.24     5425.64     68.13 o 
   5   3   4      168.28      175.51      8.95 o 
   6   3   4       82.60       92.27      8.33 o 
   7   3   4      315.91      364.01     14.93 o 
   8   3   4       60.20       73.66     12.41 o 
  -6   4   4       99.49      125.27     13.34 o 
  -5   4   4      399.57      393.50     18.74 o 
  -4   4   4      767.18      785.40     25.02 o 
  -3   4   4     1284.66     1448.59     34.47 o 
  -2   4   4       23.76       22.37      4.05 o 
  -1   4   4     1696.57     1637.82     25.29 o 
   0   4   4      514.81      503.83     11.24 o 
   1   4   4      379.79      411.62     18.79 o 
   2   4   4       37.33       44.40      2.22 o 
   3   4   4     1907.96     1942.11     30.29 o 
   4   4   4      938.68      931.04     19.81 o 
   5   4   4       19.45       19.67      3.76 o 
   6   4   4      264.11      268.25     11.84 o 
   7   4   4      228.10      196.08     19.57 o 
   8   4   4       50.53       53.68     11.73 o 
   9   4   4        2.97        6.85      6.80 o 
  -7   5   4       83.19       85.92     16.82 o 
  -6   5   4       48.13       39.61     10.69 o 
  -5   5   4      401.24      384.30     14.92 o 
  -4   5   4      546.28      541.04     16.41 o 
  -3   5   4      306.70      325.94     11.67 o 
  -2   5   4      121.31       99.22      9.66 o 
  -1   5   4      966.08      938.15     18.31 o 
   0   5   4     2775.75     2939.98     38.46 o 
   1   5   4      304.57      344.42      9.03 o 
   2   5   4     1000.82      981.88     13.83 o 
   3   5   4     1164.84     1147.51     21.93 o 
   4   5   4      592.43      603.12     22.12 o 
   5   5   4       47.05       53.62      6.00 o 
   6   5   4      151.10      145.51     16.51 o 
   7   5   4       42.81       54.09     11.32 o 
   8   5   4       44.74       63.39     13.34 o 
  -7   6   4       57.49       45.79     12.93 o 
  -6   6   4      100.25      111.20     17.29 o 
  -5   6   4      424.28      477.89     16.59 o 
  -4   6   4       71.48      112.96      8.75 o 
  -3   6   4       80.88       77.33      6.89 o 
  -2   6   4      136.21      144.12     14.15 o 
  -1   6   4     1739.65     1678.22     31.72 o 
   0   6   4      498.41      538.23     13.13 o 
   1   6   4     1122.58     1167.14     20.44 o 
   2   6   4      394.67      318.50      9.15 o 
   3   6   4     1388.72     1420.35     40.52 o 
   4   6   4      201.10      228.61     14.04 o 
   5   6   4       48.40       50.56      9.71 o 
   6   6   4      279.33      259.88     19.26 o 
   7   6   4       27.13       26.06      8.36 o 
   8   6   4       14.27       21.70      9.08 o 
  -6   7   4      105.68      122.57     18.95 o 
  -5   7   4      348.73      345.69     24.97 o 
  -4   7   4      196.55      204.26     10.86 o 
  -3   7   4        2.52        3.74      2.59 o 
  -2   7   4      229.31      246.43     10.42 o 
  -1   7   4      289.09      299.47     16.79 o 
   0   7   4      100.65      118.74      7.12 o 
   1   7   4     1014.44     1000.38     19.62 o 
   2   7   4      479.76      496.71     22.22 o 
   3   7   4      398.09      423.72     21.60 o 
   4   7   4       32.64       25.28      6.85 o 
   5   7   4      474.07      388.67     23.05 o 
   6   7   4      199.69      199.55     21.23 o 
   7   7   4       55.92       59.39     12.67 o 
   8   7   4       10.74       23.36      9.40 o 
  -5   8   4      171.20      219.18     23.78 o 
  -4   8   4      144.54      154.23     19.10 o 
  -3   8   4       27.55       50.75     14.85 o 
  -2   8   4     1588.51     1755.99     36.86 o 
  -1   8   4      105.39      107.58      8.13 o 
   0   8   4      128.59      120.95      8.43 o 
   1   8   4       22.06       22.96      4.31 o 
   2   8   4     1091.02     1157.15     37.48 o 
   3   8   4       24.32       31.41      7.74 o 
   4   8   4       17.24       14.95      6.23 o 
   5   8   4       78.81       59.75     11.47 o 
   6   8   4       39.07       60.74     11.99 o 
   7   8   4        0.22        0.47      4.93 o 
  -5   9   4      216.55      189.64     22.22 o 
  -4   9   4       39.07       31.72      9.03 o 
  -3   9   4      127.12      130.77     16.09 o 
  -2   9   4      482.39      517.78     24.55 o 
  -1   9   4      848.43      777.35     20.15 o 
   0   9   4      325.78      308.41     12.06 o 
   1   9   4      874.09      915.34     33.22 o 
   2   9   4      319.71      366.25     21.49 o 
   3   9   4       14.82       16.56      6.59 o 
   4   9   4       62.59       62.97     12.10 o 
   5   9   4      234.00      199.40     21.28 o 
   6   9   4       69.85       79.58     14.33 o 
   7   9   4        8.45        9.24      6.02 o 
  -4  10   4       13.33       11.89      7.32 o 
  -3  10   4      219.56      274.78     20.25 o 
  -2  10   4      177.07      167.47     17.39 o 
  -1  10   4       71.31       63.85      9.81 o 
   0  10   4       12.08       16.09      3.96 o 
   1  10   4      556.00      594.67     27.88 o 
   2  10   4      269.62      252.14     18.95 o 
   3  10   4        0.21       -0.52      3.95 o 
   4  10   4       83.98       73.25     13.08 o 
   5  10   4      229.34      258.74     25.65 o 
   6  10   4       25.82       27.57     10.80 o 
  -3  11   4      134.85      162.80     18.84 o 
  -2  11   4       94.69       75.85     12.41 o 
  -1  11   4        4.19        5.92      5.09 o 
   1  11   4      246.49      228.94     18.27 o 
   2  11   4      220.49      195.51     20.19 o 
   3  11   4        1.98        3.89      5.87 o 
   5  11   4      151.84      136.74     19.00 o 
   2  12   4       15.98       11.21      7.27 o 
   3  12   4       25.17       45.84     11.42 o 
  -3 -10   5      223.30      291.96     23.10 o 
  -2 -10   5       30.44       28.29      8.83 o 
  -1 -10   5       19.49       22.06      7.68 o 
   0 -10   5      213.42      211.70     19.88 o 
   1 -10   5       96.31      117.69     14.90 o 
   2 -10   5        8.58        8.72      5.19 o 
   3 -10   5       66.98       57.47     10.80 o 
  -4  -9   5      111.87      101.13     10.58 o 
  -3  -9   5      355.99      393.97     25.49 o 
  -2  -9   5       16.65       25.28      7.53 o 
  -1  -9   5      104.09      106.58     13.96 o 
   0  -9   5      289.37      298.40     19.16 o 
   1  -9   5      279.24      294.50     18.84 o 
   2  -9   5        5.02        0.83      3.22 o 
   3  -9   5      151.42      159.22     16.25 o 
   4  -9   5      255.94      262.89     18.95 o 
  -5  -8   5       31.18       33.50      6.83 o 
  -4  -8   5      170.16      174.14     19.03 o 
  -3  -8   5      171.89      204.02     20.97 o 
  -2  -8   5      234.94      234.75     17.55 o 
  -1  -8   5      434.62      422.47     22.58 o 
   0  -8   5      341.57      361.99     19.83 o 
   1  -8   5      291.60      280.85     17.29 o 
   2  -8   5       59.03       47.92      8.57 o 
   3  -8   5      432.09      392.57     20.97 o 
   4  -8   5      207.66      177.70     17.08 o 
   5  -8   5       16.63       13.24      6.23 o 
  -6  -7   5       49.26       47.01     12.59 o 
  -5  -7   5       13.24       18.14      5.34 o 
  -4  -7   5      383.80      381.13     16.37 o 
  -3  -7   5      124.07      151.79     16.98 o 
  -2  -7   5      221.79      184.40     14.80 o 
  -1  -7   5      395.73      370.25     19.88 o 
   0  -7   5      453.61      522.25     22.89 o 
   1  -7   5      169.50      185.38     13.45 o 
   2  -7   5      441.94      405.49     20.09 o 
   3  -7   5      516.26      527.23     23.15 o 
   4  -7   5      415.51      390.44     20.82 o 
   5  -7   5       52.28       50.56      9.50 o 
   6  -7   5      181.70      147.90     16.30 o 
  -6  -6   5      151.81      162.08     17.21 o 
  -5  -6   5      150.67      156.62     12.95 o 
  -4  -6   5      130.46      126.71     10.86 o 
  -3  -6   5      162.23      140.83     12.04 o 
  -2  -6   5       29.41       28.77      4.79 o 
  -1  -6   5       68.57       74.11      6.60 o 
   0  -6   5        8.45       11.63      4.31 o 
   1  -6   5       11.36        9.24      3.79 o 
   2  -6   5      498.58      451.33     20.04 o 
   3  -6   5      637.70      651.04     25.02 o 
   4  -6   5      128.70      143.33     14.12 o 
   5  -6   5       48.62       38.93      7.79 o 
   6  -6   5       62.64       77.14     12.04 o 
   7  -6   5      135.09      124.59     15.78 o 
  -7  -5   5       20.08       31.62      9.71 o 
  -6  -5   5      120.57      123.35     16.20 o 
  -5  -5   5      440.80      423.93     21.57 o 
  -4  -5   5      133.36      134.61     19.42 o 
  -3  -5   5       79.80       82.15      7.96 o 
  -2  -5   5     1384.31     1380.84     45.27 o 
  -1  -5   5     1049.56     1050.15     31.93 o 
   0  -5   5     1608.68     1627.86     21.62 o 
   1  -5   5      194.76      186.26     11.73 o 
   2  -5   5      822.14      837.78     26.58 o 
   3  -5   5      467.69      417.85     18.43 o 
   4  -5   5       61.77       78.03      9.71 o 
   5  -5   5      322.15      323.78     18.69 o 
   6  -5   5       73.48       67.95     10.54 o 
   7  -5   5       55.52       58.09     11.16 o 
  -7  -4   5       15.87       28.71      9.03 o 
  -6  -4   5       47.98       79.17     13.34 o 
  -5  -4   5      533.01      544.98     21.62 o 
  -4  -4   5      126.54      129.14     10.40 o 
  -3  -4   5       85.20       81.03      7.76 o 
  -2  -4   5      974.66     1041.42     22.36 o 
  -1  -4   5      992.60      965.87     19.63 o 
   0  -4   5      360.45      381.78     12.06 o 
   1  -4   5      332.95      316.32      7.24 o 
   2  -4   5      762.40      802.94     24.19 o 
   3  -4   5      508.98      531.44     19.88 o 
   4  -4   5      130.87      103.36     10.69 o 
   5  -4   5      485.48      471.68     21.34 o 
   6  -4   5      272.05      269.69     17.08 o 
   7  -4   5        2.40        9.40      5.40 o 
   8  -4   5       33.05       25.39      7.74 o 
  -7  -3   5       20.42       12.72      7.27 o 
  -6  -3   5      142.22      130.67     16.09 o 
  -5  -3   5      457.42      502.11     25.13 o 
  -4  -3   5       36.66       39.61      5.68 o 
  -3  -3   5      582.56      571.77     16.78 o 
  -2  -3   5      233.40      215.76     14.30 o 
  -1  -3   5     1607.51     1650.76     20.57 o 
   0  -3   5       94.82       96.25      5.62 o 
   1  -3   5     2650.65     2845.96     29.95 o 
   2  -3   5     1342.84     1299.93     40.05 o 
   3  -3   5      445.99      453.67     17.03 o 
   4  -3   5      311.04      335.05     15.73 o 
   5  -3   5      140.19      119.19     11.78 o 
   6  -3   5      303.55      300.27     17.34 o 
   7  -3   5        0.32       -0.26      3.69 o 
  -7  -2   5       81.95       89.91     13.71 o 
  -6  -2   5      563.57      541.87     27.15 o 
  -5  -2   5      142.64      120.65     13.76 o 
  -4  -2   5      136.53      124.75     12.87 o 
  -3  -2   5      262.87      261.81     10.75 o 
  -2  -2   5      619.34      577.86     14.75 o 
  -1  -2   5      113.51      149.91      4.89 o 
   0  -2   5      107.00       87.58      4.51 o 
   1  -2   5     1594.62     1551.19     18.81 o 
   2  -2   5     2463.78     2682.96     27.94 o 
   3  -2   5       13.51       16.32      3.58 o 
   4  -2   5      703.24      694.39     21.86 o 
   5  -2   5      323.52      343.51     16.04 o 
   6  -2   5      226.83      241.29     15.00 o 
   7  -2   5        2.08       -1.25      3.69 o 
  -7  -1   5      265.39      224.16     21.75 o 
  -6  -1   5      553.70      513.53     26.22 o 
  -5  -1   5       73.25       54.82      9.55 o 
  -4  -1   5      206.20      224.94     14.38 o 
  -3  -1   5      217.25      211.55     12.98 o 
  -2  -1   5     1082.51     1075.77     40.99 o 
  -1  -1   5      877.93      966.87     14.06 o 
   0  -1   5     2239.09     2306.92     24.85 o 
   1  -1   5     4346.33     4255.30     40.26 o 
   2  -1   5     1262.95     1268.08     17.12 o 
   3  -1   5      291.45      285.27      6.70 o 
   4  -1   5      127.70      119.14      5.02 o 
   5  -1   5     1133.05     1103.49     23.52 o 
   6  -1   5      225.13      196.44     10.91 o 
   7  -1   5      163.85      141.20     17.86 o 
   8  -1   5      110.90      104.09     16.82 o 
   9  -1   5       47.20       55.96     13.34 o 
  -7   0   5      119.39      166.49     18.48 o 
  -6   0   5       46.30       53.73     10.12 o 
  -5   0   5        0.47       -2.39      2.75 o 
  -4   0   5      316.49      299.54     16.40 o 
  -3   0   5     1119.07     1091.63     30.84 o 
  -2   0   5      177.00      160.15     10.07 o 
  -1   0   5     3254.95     3497.52     41.30 o 
   0   0   5     3381.09     3376.50     33.37 o 
   1   0   5     3258.14     3387.78     32.87 o 
   2   0   5       18.10       20.92      1.97 o 
   3   0   5      430.49      500.10      9.13 o 
   4   0   5       30.21       37.57      3.74 o 
   5   0   5      242.01      267.12     13.92 o 
   6   0   5       47.58       48.15      6.00 o 
   7   0   5      133.68      121.68     16.15 o 
   8   0   5       78.72       76.73     13.86 o 
   9   0   5       43.68       52.69     12.61 o 
  -7   1   5       74.55       75.07     12.72 o 
  -6   1   5        2.76        0.05      3.84 o 
  -5   1   5       19.18       21.02      6.33 o 
  -4   1   5      649.09      615.33     24.19 o 
  -3   1   5     1296.71     1268.86     33.74 o 
  -2   1   5      641.69      574.06     19.10 o 
  -1   1   5     1235.27     1196.81     27.51 o 
   0   1   5     5096.53     4917.40     46.02 o 
   1   1   5       60.10       46.39      3.69 o 
   2   1   5      200.91      207.33      8.83 o 
   3   1   5      880.59      869.77     12.40 o 
   4   1   5      326.66      278.05      9.67 o 
   5   1   5      152.77      126.84      8.09 o 
   6   1   5      115.25       97.34      8.42 o 
   7   1   5      328.00      319.99     21.39 o 
   8   1   5       27.77       26.68      8.77 o 
   9   1   5        5.78       15.94      8.41 o 
  -7   2   5      185.46      219.70     17.65 o 
  -6   2   5        4.48        4.05      4.67 o 
  -5   2   5      397.58      383.95     19.73 o 
  -4   2   5      878.10      925.09     29.43 o 
  -3   2   5      501.80      586.20     20.92 o 
  -2   2   5      558.52      622.70     19.88 o 
  -1   2   5     1184.24     1216.90     28.03 o 
   0   2   5     3499.57     3504.62     43.17 o 
   1   2   5       10.46       11.41      2.11 o 
   2   2   5      394.61      455.11     16.20 o 
   3   2   5     1141.72     1155.05     21.44 o 
   4   2   5      110.26      109.38      4.59 o 
   5   2   5      159.93      176.49      9.06 o 
   6   2   5      215.40      206.28     13.06 o 
   7   2   5      219.08      241.16     12.42 o 
   8   2   5        6.32        5.97      5.71 o 
  -7   3   5      186.37      186.52     18.58 o 
  -6   3   5        7.79        8.36      4.93 o 
  -5   3   5      343.67      328.14     18.01 o 
  -4   3   5     1520.14     1370.72     36.81 o 
  -3   3   5      343.55      289.68     14.48 o 
  -2   3   5      196.99      190.94     10.69 o 
  -1   3   5      965.40      798.58     21.60 o 
   0   3   5      536.96      451.59     14.90 o 
   1   3   5       68.04       68.43      4.97 o 
   2   3   5     1849.20     1779.97     27.51 o 
   3   3   5      630.91      646.51     15.34 o 
   4   3   5      522.29      535.82     14.88 o 
   5   3   5      353.98      362.06     23.91 o 
   6   3   5     3174.84     2983.28    110.91 o 
   7   3   5      248.17      255.83     27.72 o 
   8   3   5        6.61        2.91      5.81 o 
  -7   4   5       34.60       24.92      8.05 o 
  -6   4   5       48.58       58.25     10.07 o 
  -5   4   5       95.30      111.46     12.25 o 
  -4   4   5      938.04      986.87     30.06 o 
  -3   4   5      325.88      365.57     16.30 o 
  -2   4   5      329.17      350.73     14.59 o 
  -1   4   5      931.32      953.80     25.07 o 
   0   4   5       63.39       86.47      4.80 o 
   1   4   5       43.25       41.46      3.61 o 
   2   4   5     1754.22     1700.25     41.09 o 
   3   4   5     1228.01     1233.08     29.07 o 
   4   4   5      115.02      118.20      7.84 o 
   5   4   5       14.14       14.14      3.51 o 
   6   4   5      508.85      490.43     26.53 o 
   7   4   5       50.34       72.32     12.20 o 
   8   4   5       30.12       17.13      7.94 o 
   9   4   5       15.61       11.42      7.53 o 
  -7   5   5       26.28       18.64      9.45 o 
  -6   5   5       38.81       37.34      9.76 o 
  -5   5   5      118.05      109.18      9.73 o 
  -4   5   5      178.48      191.77     12.72 o 
  -3   5   5      293.20      238.51     18.14 o 
  -2   5   5      911.75      906.85     28.97 o 
  -1   5   5     1858.88     1902.36     29.91 o 
   0   5   5      311.57      314.37      9.60 o 
   1   5   5     1127.64     1041.56     26.11 o 
   2   5   5     2162.31     2262.32     40.49 o 
   3   5   5      893.50      941.05     20.14 o 
   4   5   5        0.76        1.58      1.80 o 
   5   5   5      212.99      208.02     15.47 o 
   6   5   5       77.94       78.28     11.89 o 
   7   5   5       66.15       73.04     12.82 o 
   8   5   5        5.45       11.52      7.37 o 
  -6   6   5       67.83       54.15     12.93 o 
  -5   6   5      287.90      320.81     15.60 o 
  -4   6   5       34.20       43.98      6.06 o 
  -3   6   5      222.97      223.31     10.39 o 
  -2   6   5      947.35      990.77     21.61 o 
  -1   6   5     1331.58     1378.52     25.21 o 
   0   6   5      104.34      100.43      6.31 o 
   1   6   5      438.50      428.57     11.13 o 
   2   6   5     1332.61     1293.06     36.44 o 
   3   6   5      752.88      720.74     17.89 o 
   4   6   5        3.40        8.88      3.05 o 
   5   6   5      255.13      251.41     11.11 o 
   6   6   5      157.36      159.01     18.33 o 
   7   6   5       19.40       23.78      8.31 o 
   8   6   5       35.31       31.67     10.12 o 
  -6   7   5       96.95       71.23     14.80 o 
  -5   7   5      209.58      235.89     24.35 o 
  -4   7   5      104.93      106.42     15.21 o 
  -3   7   5      407.40      409.75     14.64 o 
  -2   7   5      559.75      567.37     16.42 o 
  -1   7   5      219.45      216.35      9.58 o 
   0   7   5       49.46       45.55      4.89 o 
   1   7   5      734.99      734.13     16.35 o 
   2   7   5      467.97      476.36     22.27 o 
   3   7   5      265.03      243.37     16.77 o 
   4   7   5       24.06       24.13      4.31 o 
   5   7   5      570.95      553.97     28.24 o 
   6   7   5      260.73      247.37     23.62 o 
   7   7   5       35.38       23.78      8.83 o 
   8   7   5       19.21       18.38      8.88 o 
  -5   8   5       71.33       65.88     13.55 o 
  -4   8   5       85.05       95.83     14.85 o 
  -3   8   5      437.32      430.84     22.27 o 
  -2   8   5     1194.54     1211.54     26.37 o 
  -1   8   5      107.71      106.55      8.33 o 
   0   8   5        0.44        1.42      2.05 o 
   1   8   5       50.21       67.07     10.12 o 
   2   8   5      603.12      576.91     25.90 o 
   3   8   5        0.66        0.83      3.58 o 
   4   8   5      232.28      245.03     18.64 o 
   5   8   5      244.74      283.39     21.02 o 
   6   8   5       52.07       41.53     10.23 o 
   7   8   5        5.55        0.16      5.14 o 
  -5   9   5       78.60      106.63     17.49 o 
  -4   9   5       42.33       53.63     11.89 o 
  -3   9   5      277.51      320.41     21.80 o 
  -2   9   5      417.81      401.95     33.12 o 
  -1   9   5       13.58       27.58      4.88 o 
   0   9   5      346.95      340.03     19.68 o 
   1   9   5      970.25      836.17     32.08 o 
   2   9   5      348.19      365.68     22.01 o 
   3   9   5        0.29       -4.72      3.17 o 
   4   9   5      281.28      294.71     21.44 o 
   5   9   5      187.56      192.75     21.39 o 
   6   9   5        1.03       -4.05      4.41 o 
   7   9   5        7.69        7.58      7.01 o 
  -4  10   5       23.83       19.57      8.72 o 
  -3  10   5      326.97      377.77     24.19 o 
  -2  10   5       62.76       56.95     10.12 o 
  -1  10   5       32.21       43.82      6.22 o 
   0  10   5      104.83      129.32     15.05 o 
   1  10   5     1391.65     1420.45     45.68 o 
   2  10   5      132.74      177.39     19.10 o 
   3  10   5       81.71       97.39     14.48 o 
   4  10   5      182.88      167.73     19.62 o 
   5  10   5       78.84       78.70     14.69 o 
   6  10   5        1.07       -1.19      5.30 o 
  -2  11   5       29.24       33.22      8.88 o 
   0  11   5      304.36      313.30     21.23 o 
   1  11   5      226.67      236.36     18.95 o 
   2  11   5        8.20       12.61      6.70 o 
   3  11   5        5.35       11.84      6.85 o 
   4  11   5      286.25      238.18     24.81 o 
   5  11   5       20.37       29.80     10.38 o 
   1  12   5       79.06      113.07     16.82 o 
   2  12   5        1.52        1.09      5.92 o 
   3  12   5       29.24       40.08     11.01 o 
  -2 -10   6        5.48        2.13      5.40 o 
  -1 -10   6       48.69       44.02     10.49 o 
   0 -10   6       90.40       92.92     13.60 o 
   1 -10   6       20.25       21.60      7.32 o 
   2 -10   6       18.39       15.47      6.33 o 
  -3  -9   6       64.73       79.69     14.28 o 
  -2  -9   6       38.91       30.21      8.88 o 
  -1  -9   6      298.95      269.38     19.52 o 
   0  -9   6      372.39      349.74     21.60 o 
   1  -9   6       45.14       53.83      9.66 o 
   2  -9   6      115.48      107.98     13.81 o 
   3  -9   6      241.09      231.74     17.34 o 
   4  -9   6       87.69       87.47     12.93 o 
  -4  -8   6      126.89      144.05     12.81 o 
  -3  -8   6       91.31       97.23     14.80 o 
  -2  -8   6       26.47       43.14      9.76 o 
  -1  -8   6      547.10      510.00     25.75 o 
   0  -8   6      222.69      197.84     15.37 o 
   1  -8   6      134.54      139.02     14.95 o 
   2  -8   6       41.59       43.56      8.62 o 
   3  -8   6      503.96      467.06     23.93 o 
   4  -8   6        9.58       13.29      5.71 o 
   5  -8   6        7.52        8.46      5.71 o 
  -5  -7   6      117.05      102.31     14.56 o 
  -4  -7   6      162.21      155.19     12.77 o 
  -3  -7   6        3.73        6.96      3.78 o 
  -2  -7   6      473.60      469.40     24.87 o 
  -1  -7   6      829.84      791.99     31.20 o 
   0  -7   6      785.39      759.18     29.54 o 
   1  -7   6      346.26      357.63     19.42 o 
   2  -7   6      303.21      293.78     17.18 o 
   3  -7   6      314.63      292.64     17.65 o 
   4  -7   6       74.16       74.03     10.43 o 
   5  -7   6      115.45       88.46     11.94 o 
   6  -7   6      202.48      179.93     18.22 o 
  -6  -6   6       24.08       34.00      9.81 o 
  -5  -6   6      105.83       97.82     10.53 o 
  -4  -6   6      339.75      331.50     15.17 o 
  -3  -6   6       66.33       62.10      7.40 o 
  -2  -6   6      696.99      664.46     19.19 o 
  -1  -6   6      121.13      130.20     13.76 o 
   0  -6   6        3.13        4.57      3.69 o 
   1  -6   6       50.45       47.55      8.20 o 
   2  -6   6      618.96      556.35     22.84 o 
   3  -6   6       62.48       64.37      9.14 o 
   4  -6   6      230.75      225.30     15.00 o 
   5  -6   6      123.01      118.88     13.13 o 
   6  -6   6      356.59      347.35     21.28 o 
   7  -6   6       73.82       68.06     11.58 o 
  -6  -5   6      208.61      180.14     19.83 o 
  -5  -5   6      218.85      223.46     15.42 o 
  -4  -5   6      113.91      117.83     10.64 o 
  -3  -5   6      738.04      747.65     35.12 o 
  -2  -5   6      324.46      354.47     13.32 o 
  -1  -5   6      258.87      264.12     20.40 o 
   0  -5   6        9.71        5.19      3.43 o 
   1  -5   6      170.43      166.69     13.13 o 
   2  -5   6      581.66      591.50     24.94 o 
   3  -5   6      236.62      247.52     14.28 o 
   4  -5   6      227.29      226.71     14.33 o 
   5  -5   6      329.58      322.12     18.07 o 
   6  -5   6       94.12       73.77     11.01 o 
   7  -5   6       56.52       66.45     11.42 o 
  -6  -4   6      237.11      245.34     19.47 o 
  -5  -4   6      177.12      189.65     13.93 o 
  -4  -4   6        5.20        3.88      3.11 o 
  -3  -4   6      789.05      751.98     20.56 o 
  -2  -4   6      833.56      850.95     20.38 o 
  -1  -4   6      119.38      130.73      7.22 o 
   0  -4   6      321.94      313.78      8.11 o 
   1  -4   6     1653.85     1671.24     28.88 o 
   2  -4   6     1575.21     1593.54     29.98 o 
   3  -4   6      438.60      454.47     16.53 o 
   4  -4   6      267.78      281.99     15.16 o 
   5  -4   6      368.07      399.68     19.42 o 
   6  -4   6       19.91       26.42      6.85 o 
  -7  -3   6       74.42       77.56     13.86 o 
  -6  -3   6      111.42       89.19     13.65 o 
  -5  -3   6      127.81      106.73     13.65 o 
  -4  -3   6        6.54        8.04      3.38 o 
  -3  -3   6      374.06      346.50     13.24 o 
  -2  -3   6      730.50      703.39     28.01 o 
  -1  -3   6      231.21      236.78      6.80 o 
   0  -3   6      343.76      359.83      8.36 o 
   1  -3   6     1443.26     1502.21     25.94 o 
   2  -3   6      784.10      758.96     17.46 o 
   3  -3   6      654.57      607.25     17.39 o 
   4  -3   6      617.96      614.55     27.07 o 
   5  -3   6      217.38      209.68     13.34 o 
   6  -3   6       15.71       14.43      5.35 o 
   7  -3   6       15.91       11.06      5.35 o 
   8  -3   6      183.12      163.06     22.22 o 
  -7  -2   6       87.46       94.48     14.80 o 
  -6  -2   6      169.42      122.31     15.37 o 
  -5  -2   6       54.96       41.22      8.51 o 
  -4  -2   6      118.33      116.96     13.08 o 
  -3  -2   6      439.59      452.43     14.92 o 
  -2  -2   6      420.47      402.05     12.89 o 
  -1  -2   6      735.48      743.64     12.69 o 
   0  -2   6      297.01      259.74      7.53 o 
   1  -2   6     1909.34     1886.39     22.27 o 
   2  -2   6      255.02      259.76      6.35 o 
   3  -2   6     1122.69     1125.47     21.84 o 
   4  -2   6      787.71      830.87     19.29 o 
   5  -2   6       17.61       24.24      4.38 o 
   6  -2   6        0.22        0.62      2.62 o 
   7  -2   6       16.72       19.62      8.46 o 
   8  -2   6      174.00      157.50     20.77 o 
  -7  -1   6       82.18       66.50     12.72 o 
  -6  -1   6      461.28      464.42     25.59 o 
  -5  -1   6      194.26      207.65     16.04 o 
  -4  -1   6      487.06      501.22     22.79 o 
  -3  -1   6      284.24      311.84     16.25 o 
  -2  -1   6     1087.31     1143.10     23.00 o 
  -1  -1   6      221.99      185.86      5.93 o 
   0  -1   6      801.09      718.65     11.82 o 
   1  -1   6      233.95      237.56      7.70 o 
   2  -1   6       27.27       30.58      5.70 o 
   3  -1   6      453.04      445.70      9.61 o 
   4  -1   6      782.47      781.34     17.68 o 
   5  -1   6      157.12      143.05      8.19 o 
   6  -1   6       57.55       60.95     11.58 o 
   7  -1   6      407.90      361.89     24.09 o 
   8  -1   6      152.47      130.46     18.64 o 
  -7   0   6       92.69       93.81     14.38 o 
  -6   0   6      183.58      133.05     15.94 o 
  -5   0   6      267.21      273.06     17.86 o 
  -4   0   6      384.90      369.57     19.36 o 
  -3   0   6      318.68      287.60     15.68 o 
  -2   0   6     1333.45     1360.70     34.26 o 
  -1   0   6      474.66      482.49      9.92 o 
   0   0   6     1893.95     1810.57     21.60 o 
   1   0   6     1338.79     1448.44     17.92 o 
   2   0   6     1877.63     2009.17     27.33 o 
   3   0   6      576.53      597.19     10.48 o 
   4   0   6      472.01      488.46     10.92 o 
   5   0   6      146.95      124.40      7.20 o 
   6   0   6       34.35       49.47     10.33 o 
   7   0   6      428.63      383.64     24.35 o 
   8   0   6       84.26       83.17     14.95 o 
   9   0   6       16.76       16.25      8.93 o 
  -7   1   6       77.11       78.34     13.34 o 
  -6   1   6       88.00       90.48     13.08 o 
  -5   1   6       64.92       85.03     11.52 o 
  -4   1   6       70.67       71.28     10.07 o 
  -3   1   6      286.06      278.36     15.05 o 
  -2   1   6      679.99      676.95     22.37 o 
  -1   1   6     2234.09     2189.44     43.71 o 
   0   1   6      279.19      224.42      6.71 o 
   1   1   6      182.32      204.13      5.42 o 
   2   1   6     1336.24     1523.88     18.37 o 
   3   1   6      777.58      847.82     28.68 o 
   4   1   6      276.54      289.04      7.27 o 
   5   1   6       50.17       69.11      6.62 o 
   6   1   6      196.99      189.07     15.83 o 
   7   1   6      178.49      175.05     19.00 o 
   8   1   6       12.74       20.66      8.62 o 
   9   1   6        6.12       11.63      7.53 o 
  -7   2   6       59.50       72.68     12.30 o 
  -6   2   6      165.85      168.46     16.72 o 
  -5   2   6      380.14      381.93     20.51 o 
  -4   2   6       33.04       32.91      6.70 o 
  -3   2   6      239.70      222.97     13.19 o 
  -2   2   6      231.42      229.87     12.41 o 
  -1   2   6     2664.26     2730.02     51.81 o 
   0   2   6      452.05      431.47     10.98 o 
   1   2   6      158.38      143.13      6.21 o 
   2   2   6     1123.13     1154.30     20.76 o 
   3   2   6     2297.20     2269.53     49.27 o 
   4   2   6      291.53      267.35     13.78 o 
   5   2   6       34.97       29.56      8.36 o 
   6   2   6       59.00       67.01      7.56 o 
   7   2   6      119.64      141.62     16.46 o 
   8   2   6        1.15        0.21      4.46 o 
  -7   3   6       48.36       40.39      9.97 o 
  -6   3   6      131.74      150.86     15.83 o 
  -5   3   6      834.40      797.23     29.75 o 
  -4   3   6       43.59       57.10      8.67 o 
  -3   3   6       15.87       18.38      4.83 o 
  -2   3   6      794.39      821.01     24.97 o 
  -1   3   6     1405.14     1383.18     32.34 o 
   0   3   6     1344.17     1315.53     30.58 o 
   1   3   6      232.23      257.06     10.82 o 
   2   3   6     2078.96     2069.25     31.23 o 
   3   3   6      686.96      693.85     16.56 o 
   4   3   6       90.51      107.79      8.02 o 
   5   3   6       48.30       80.59      7.45 o 
   6   3   6      596.89      634.96     20.43 o 
   7   3   6      129.44      117.60     10.45 o 
   8   3   6       60.53       45.06     10.59 o 
  -7   4   6        7.15       -2.65      4.72 o 
  -6   4   6      123.28      119.97     14.17 o 
  -5   4   6      365.20      366.14     19.62 o 
  -4   4   6      245.57      235.22     14.59 o 
  -3   4   6        1.39        4.88      3.17 o 
  -2   4   6     1945.19     1853.98     41.69 o 
  -1   4   6     1790.74     1734.68     38.83 o 
   0   4   6      105.52       96.09      7.68 o 
   1   4   6       58.91       41.73      3.09 o 
   2   4   6      752.77      749.54     23.96 o 
   3   4   6      380.39      346.48     11.64 o 
   4   4   6       10.19        6.79      2.64 o 
   5   4   6      130.61      126.19      9.46 o 
   6   4   6     1274.07     1181.17     31.82 o 
   7   4   6       52.77       57.36      7.35 o 
   8   4   6      103.25       72.26     12.93 o 
  -6   5   6      125.32      158.18     16.51 o 
  -5   5   6       52.26       71.59     10.54 o 
  -4   5   6      107.54      127.71     12.77 o 
  -3   5   6      115.78      122.88     11.99 o 
  -2   5   6     1400.71     1437.12     36.18 o 
  -1   5   6     1785.88     1859.74     30.58 o 
   0   5   6       12.46       18.07      3.03 o 
   1   5   6      944.15      977.17     17.40 o 
   2   5   6      238.93      254.52      9.87 o 
   3   5   6      271.55      281.28     10.88 o 
   4   5   6       43.71       40.71      5.30 o 
   5   5   6      614.64      637.57     18.39 o 
   6   5   6      312.27      325.15     30.19 o 
   7   5   6        1.43        2.54      4.72 o 
   8   5   6       89.30       65.41     13.13 o 
  -6   6   6      138.01      131.13     19.73 o 
  -5   6   6      138.91      141.42     11.47 o 
  -4   6   6       32.78       24.57      4.88 o 
  -3   6   6      467.43      452.92     15.53 o 
  -2   6   6     1087.81     1000.69     22.51 o 
  -1   6   6      330.60      315.07     13.86 o 
   0   6   6      162.71      152.60      9.79 o 
   1   6   6      720.98      594.25     21.86 o 
   2   6   6     1675.24     1791.06     45.84 o 
   3   6   6       43.36       38.91      5.10 o 
   4   6   6       93.48      102.44      8.45 o 
   5   6   6      604.07      566.57     23.83 o 
   6   6   6      150.85      157.09     18.33 o 
   7   6   6       27.35       38.99     10.07 o 
   8   6   6        2.56        2.96      6.02 o 
  -5   7   6      135.53      125.89     17.91 o 
  -4   7   6       90.76       93.88      9.07 o 
  -3   7   6      722.49      766.84     21.25 o 
  -2   7   6      343.87      382.51     13.91 o 
  -1   7   6       23.43       31.19      4.59 o 
   0   7   6       80.84       93.60      9.50 o 
   1   7   6      687.86      686.81     26.16 o 
   2   7   6      685.93      702.70     27.57 o 
   3   7   6       12.85       16.35      6.02 o 
   4   7   6      167.68      160.95      9.87 o 
   5   7   6      534.06      521.32     26.84 o 
   6   7   6       76.54      106.11     15.42 o 
   7   7   6        5.17        9.55      6.23 o 
   8   7   6       34.18       17.65      8.77 o 
  -5   8   6       35.95       33.90     10.64 o 
  -4   8   6      112.32      109.39     10.15 o 
  -3   8   6      583.08      600.19     19.20 o 
  -2   8   6      225.50      206.79     10.76 o 
  -1   8   6        9.33        4.10      2.83 o 
   0   8   6       36.72       26.84      6.59 o 
   1   8   6      325.45      322.85     18.69 o 
   2   8   6      118.50      107.20     13.50 o 
   3   8   6      192.94      184.19     18.69 o 
   4   8   6      176.31      176.61     19.21 o 
   5   8   6      194.75      208.74     21.13 o 
   6   8   6       50.69       57.00     12.36 o 
   7   8   6       51.77       39.92     11.21 o 
  -4   9   6      175.25      178.06     20.92 o 
  -3   9   6      239.62      277.32     20.87 o 
  -2   9   6       99.75      110.11     11.39 o 
  -1   9   6        6.28       14.28      5.55 o 
   0   9   6      797.43      870.69     32.55 o 
   1   9   6       78.54      106.73     13.55 o 
   2   9   6       25.81       34.00      9.03 o 
   3   9   6        4.29        3.63      4.67 o 
   4   9   6      417.75      389.66     24.66 o 
   5   9   6       10.14       13.34      7.06 o 
   6   9   6       20.69       18.90      7.89 o 
   7   9   6        6.09       11.01      7.22 o 
  -3  10   6      266.21      257.65     20.51 o 
  -2  10   6       23.92       24.87      7.74 o 
  -1  10   6       37.13       34.31      8.62 o 
   0  10   6      429.20      430.78     23.98 o 
   1  10   6      657.54      622.39     29.75 o 
   2  10   6      167.78      142.81     17.55 o 
   3  10   6      380.24      378.45     24.45 o 
   4  10   6      191.68      212.69     22.53 o 
   5  10   6       12.47        0.88      5.55 o 
   6  10   6       11.28        5.92      6.85 o 
   0  11   6      152.42      139.59     17.18 o 
   1  11   6      166.60      162.13     19.10 o 
   2  11   6        0.25        1.30      5.66 o 
   3  11   6      282.81      268.65     25.65 o 
   4  11   6       59.19       42.36     11.42 o 
   5  11   6        7.35        5.19      6.75 o 
   1  12   6       10.86       12.98      7.27 o 
   2  12   6       50.71       76.26     14.33 o 
   3  12   6       69.28       77.97     14.74 o 
  -2  -9   7       95.91       93.08     15.31 o 
  -1  -9   7      196.70      190.73     20.25 o 
   0  -9   7       70.63       78.75     12.87 o 
   1  -9   7       33.73       18.43      6.49 o 
   2  -9   7       82.43       80.98     12.41 o 
   3  -9   7       89.44       79.22     12.30 o 
  -4  -8   7       29.51       41.79     11.73 o 
  -3  -8   7       35.26       18.43      7.74 o 
  -2  -8   7      247.03      268.76     20.61 o 
  -1  -8   7      469.73      502.57     26.68 o 
   0  -8   7      104.15      139.54     16.30 o 
   1  -8   7      142.29      168.20     16.87 o 
   2  -8   7      291.85      273.79     18.69 o 
   3  -8   7      156.03      170.33     16.56 o 
   4  -8   7       11.34       14.59      5.92 o 
  -4  -7   7       34.64       40.87     14.09 o 
  -3  -7   7      118.27       96.69      9.83 o 
  -2  -7   7      221.93      231.17     18.38 o 
  -1  -7   7      217.37      226.03     17.24 o 
   0  -7   7      266.99      224.32     16.56 o 
   1  -7   7      180.81      155.64     15.52 o 
   2  -7   7      245.04      237.14     16.20 o 
   3  -7   7      157.31      147.97     13.13 o 
   4  -7   7       26.05       22.48      6.70 o 
   5  -7   7      184.24      143.70     15.21 o 
  -5  -6   7       63.75       79.88     10.06 o 
  -4  -6   7       36.75       27.68      5.70 o 
  -3  -6   7       87.20       93.14     16.02 o 
  -2  -6   7      449.83      489.24     27.28 o 
  -1  -6   7      165.30      193.84     15.16 o 
   0  -6   7      583.34      591.14     25.75 o 
   1  -6   7      348.54      366.51     19.26 o 
   2  -6   7      429.56      441.46     15.67 o 
   3  -6   7      149.63      141.01     13.16 o 
   4  -6   7      373.08      367.62     28.27 o 
   5  -6   7      180.08      182.16     14.33 o 
   6  -6   7      182.51      169.76     16.56 o 
  -6  -5   7       51.96       56.53     11.47 o 
  -5  -5   7      104.26       93.67     16.79 o 
  -4  -5   7      254.85      222.36     13.31 o 
  -3  -5   7      209.13      220.54     11.62 o 
  -2  -5   7      183.35      191.61     10.14 o 
  -1  -5   7      447.15      448.07     14.36 o 
   0  -5   7       39.69       25.18      6.07 o 
   1  -5   7       22.84       23.50      5.68 o 
   2  -5   7       38.17       35.52      5.20 o 
   3  -5   7        1.46        2.59      2.54 o 
   4  -5   7      477.99      445.93     21.36 o 
   5  -5   7      168.04      173.95     11.24 o 
   6  -5   7       88.49       76.68     11.06 o 
   7  -5   7       12.69       23.69      5.88 o 
  -6  -4   7       99.80      102.94     15.00 o 
  -5  -4   7       77.49       74.18     12.10 o 
  -4  -4   7      510.21      474.01     17.75 o 
  -3  -4   7      428.93      424.15     26.19 o 
  -2  -4   7       26.20       29.46      5.30 o 
  -1  -4   7      554.61      542.07     15.43 o 
   0  -4   7      941.26      970.49     16.09 o 
   1  -4   7      771.62      795.76     18.97 o 
   2  -4   7      423.53      441.18     14.22 o 
   3  -4   7      494.54      451.08     33.02 o 
   4  -4   7      601.61      565.51     26.14 o 
   5  -4   7      198.39      192.44     11.21 o 
   6  -4   7       22.05       27.59      5.38 o 
   7  -4   7       75.37       90.85     16.66 o 
  -6  -3   7       34.24       33.17      8.77 o 
  -5  -3   7       34.64       33.28      7.94 o 
  -4  -3   7      255.76      252.89     12.79 o 
  -3  -3   7      514.20      516.76     17.04 o 
  -2  -3   7       41.06       36.73      5.06 o 
  -1  -3   7      239.57      226.59     11.24 o 
   0  -3   7     1817.59     1825.66     23.58 o 
   1  -3   7      674.20      659.49     13.36 o 
   2  -3   7      204.49      220.95      9.36 o 
   3  -3   7      653.52      671.12     17.45 o 
   4  -3   7      409.79      399.33     13.66 o 
   5  -3   7      148.91      159.77      9.83 o 
   6  -3   7       15.26       11.49      7.74 o 
   7  -3   7      164.07      135.75     19.16 o 
   8  -3   7       45.50       50.41     13.13 o 
  -6  -2   7        0.65        0.21      3.84 o 
  -5  -2   7       72.08       65.67     10.95 o 
  -4  -2   7      258.40      259.31     16.98 o 
  -3  -2   7      554.05      544.58     17.17 o 
  -2  -2   7       77.85       76.92      7.11 o 
  -1  -2   7      632.44      651.27     12.55 o 
   0  -2   7      835.63      824.43     19.35 o 
   1  -2   7     1064.79     1180.33     16.89 o 
   2  -2   7       29.34       30.53      4.64 o 
   3  -2   7     1411.61     1412.26     25.96 o 
   4  -2   7      254.43      221.62     12.87 o 
   5  -2   7      179.94      156.98      9.09 o 
   6  -2   7       63.03       52.28     10.85 o 
   7  -2   7      150.82      146.34     18.69 o 
   8  -2   7       50.57       46.05     12.25 o 
  -7  -1   7       73.83       56.01     12.41 o 
  -6  -1   7       22.29       25.39      8.10 o 
  -5  -1   7      151.68      164.62     16.72 o 
  -4  -1   7     1054.70     1083.17     36.34 o 
  -3  -1   7      151.67      152.42     12.04 o 
  -2  -1   7      409.35      405.67     15.60 o 
  -1  -1   7      551.07      556.45     11.43 o 
   0  -1   7     1061.70     1002.35     15.33 o 
   1  -1   7      158.24      163.41      8.94 o 
   2  -1   7      139.54      135.93      4.98 o 
   3  -1   7      802.78      834.17     13.61 o 
   4  -1   7      460.02      497.54     13.99 o 
   5  -1   7        4.29        7.27      4.83 o 
   6  -1   7      208.16      260.66     19.83 o 
   7  -1   7      143.28      152.31     19.00 o 
   8  -1   7       18.28       27.98      9.55 o 
  -7   0   7       24.23       33.69      9.66 o 
  -6   0   7       64.13       60.32     11.73 o 
  -5   0   7      587.91      489.23     24.97 o 
  -4   0   7     1482.57     1352.96     40.75 o 
  -3   0   7      205.63      189.64     13.24 o 
  -2   0   7      353.30      360.95     16.82 o 
  -1   0   7      472.92      461.15     12.71 o 
   0   0   7     1205.30     1232.63     30.08 o 
   1   0   7       86.19       79.79      4.27 o 
   2   0   7     1341.13     1452.65     18.96 o 
   3   0   7     1377.41     1338.85     18.38 o 
   4   0   7      578.92      569.82     20.17 o 
   5   0   7        1.54        0.10      3.53 o 
   6   0   7      272.59      228.89     18.07 o 
   7   0   7      388.83      349.64     23.93 o 
   8   0   7       27.56       26.27      9.45 o 
  -7   1   7       20.20       21.39      7.58 o 
  -6   1   7       62.09       75.74     12.41 o 
  -5   1   7      569.70      635.00     27.93 o 
  -4   1   7      134.30      148.89     14.43 o 
  -3   1   7       12.16       17.55      4.88 o 
  -2   1   7       84.44       92.82      9.66 o 
  -1   1   7     1671.14     1575.05     36.34 o 
   0   1   7       45.05       43.62      4.32 o 
   1   1   7      996.85     1115.32     15.82 o 
   2   1   7     2012.26     2133.39     24.66 o 
   3   1   7     2371.24     2429.06     27.53 o 
   4   1   7      218.92      268.69     19.29 o 
   5   1   7       26.95       38.18      5.20 o 
   6   1   7      145.79      140.11     16.15 o 
   7   1   7       90.37       84.88     13.91 o 
   8   1   7        2.17        2.18      5.35 o 
  -7   2   7       15.42       17.39      7.53 o 
  -6   2   7      166.31      156.36     17.03 o 
  -5   2   7      298.83      259.57     17.39 o 
  -4   2   7       22.19       23.31      6.18 o 
  -3   2   7       22.43       33.02      6.54 o 
  -2   2   7      421.77      400.98     17.44 o 
  -1   2   7     1722.49     1646.48     37.95 o 
   0   2   7       53.25       52.91      4.84 o 
   1   2   7     1354.48     1356.02     23.28 o 
   2   2   7     2730.40     2678.47     29.04 o 
   3   2   7      240.91      225.91     18.14 o 
   4   2   7       15.21       19.61      5.40 o 
   5   2   7      135.32      140.02      9.06 o 
   6   2   7      301.75      338.33     14.08 o 
   7   2   7        5.48        8.51      5.92 o 
   8   2   7       17.55       17.70      8.31 o 
  -6   3   7      213.21      228.37     17.60 o 
  -5   3   7      268.95      313.50     18.95 o 
  -4   3   7        0.79        2.49      3.48 o 
  -3   3   7      267.67      249.24     14.64 o 
  -2   3   7     1004.81     1051.76     30.42 o 
  -1   3   7      819.89      857.66     25.39 o 
   0   3   7       54.30       61.83      7.48 o 
   1   3   7     1342.02     1365.58     24.08 o 
   2   3   7     2661.93     2673.82     91.94 o 
   3   3   7      114.64      118.90     10.02 o 
   4   3   7        6.55        7.21      2.73 o 
   5   3   7      524.15      488.88     18.77 o 
   6   3   7      115.82      115.04      9.82 o 
   7   3   7        0.71        0.61      2.91 o 
   8   3   7        9.85       16.66      7.27 o 
  -6   4   7      200.82      193.07     18.58 o 
  -5   4   7      257.94      264.50     17.44 o 
  -4   4   7        0.90       -0.05      3.37 o 
  -3   4   7      630.34      549.61     22.58 o 
  -2   4   7     2188.47     2125.95     47.60 o 
  -1   4   7      285.21      259.25     13.65 o 
   0   4   7      103.60       93.39      9.45 o 
   1   4   7     1257.72     1209.30     23.08 o 
   2   4   7      986.09      985.81     20.67 o 
   3   4   7       54.47       51.32      5.69 o 
   4   4   7       13.59       13.12      3.41 o 
   5   4   7      466.21      472.36     16.00 o 
   6   4   7       75.81      102.66      9.51 o 
   7   4   7       68.91       71.11     11.42 o 
   8   4   7      414.55      331.15     23.00 o 
  -6   5   7      230.42      251.94     18.48 o 
  -5   5   7       59.96       80.78     11.73 o 
  -4   5   7       23.50       27.77      6.75 o 
  -3   5   7      173.01      198.26     13.65 o 
  -2   5   7     2422.04     2583.36     55.50 o 
  -1   5   7       84.74       93.29     10.18 o 
   0   5   7      243.57      267.72      9.69 o 
   1   5   7      633.98      670.41     23.83 o 
   2   5   7       55.97       54.86      5.91 o 
   3   5   7       39.62       38.99      5.11 o 
   4   5   7      173.82      160.22      9.66 o 
   5   5   7      546.13      504.17     16.86 o 
   6   5   7       28.08       39.87      6.21 o 
   7   5   7        3.53        9.86      4.11 o 
   8   5   7      212.96      194.93     22.32 o 
  -5   6   7       57.49       63.26      8.14 o 
  -4   6   7       36.29       32.72      5.73 o 
  -3   6   7      164.87      200.18     11.40 o 
  -2   6   7      560.33      534.81     16.39 o 
  -1   6   7      136.60      119.96      9.08 o 
   0   6   7      295.37      271.30     15.11 o 
   1   6   7      931.56      910.77     29.59 o 
   2   6   7      267.21      281.47     16.72 o 
   3   6   7       95.24       95.40      8.11 o 
   4   6   7      640.06      621.85     18.40 o 
   5   6   7      383.18      451.13     16.10 o 
   6   6   7        0.96        2.83      3.10 o 
   7   6   7       19.21       22.58      8.31 o 
   8   6   7       20.02       26.06      9.03 o 
  -5   7   7       54.35       59.10     11.14 o 
  -4   7   7       56.78       53.77      7.26 o 
  -3   7   7      523.59      545.21     33.85 o 
  -2   7   7       52.74       40.95      8.59 o 
  -1   7   7      133.40      152.49     10.11 o 
   0   7   7      377.27      374.71     18.90 o 
   1   7   7      761.03      725.33     27.41 o 
   2   7   7      129.54      118.36     13.81 o 
   3   7   7       54.81       55.34     10.12 o 
   4   7   7      904.60      959.52     24.03 o 
   5   7   7      214.92      228.36     12.45 o 
   6   7   7        2.37        1.92      4.62 o 
   7   7   7       21.90       26.84      9.66 o 
  -4   8   7       68.32       63.88     10.38 o 
  -3   8   7      332.30      381.02     15.70 o 
  -2   8   7       75.21       75.07      8.00 o 
  -1   8   7      190.50      205.37     14.69 o 
   0   8   7      303.81      305.61     17.75 o 
   1   8   7      407.94      398.64     21.18 o 
   2   8   7       35.55       27.62      7.63 o 
   3   8   7      131.01      144.16     16.51 o 
   4   8   7      328.17      360.43     23.21 o 
   5   8   7      106.95      103.62     15.68 o 
   6   8   7        2.93        1.71      5.40 o 
   7   8   7       44.16       41.89     11.42 o 
  -4   9   7      209.81      249.86     25.18 o 
  -3   9   7       94.47      100.40     10.01 o 
  -2   9   7       75.52       89.76     12.67 o 
  -1   9   7      285.54      255.26     17.03 o 
   0   9   7      691.83      685.00     29.28 o 
   1   9   7       18.37       12.93      5.71 o 
   2   9   7        4.86       -3.95      3.27 o 
   3   9   7       21.16       28.97      8.67 o 
   4   9   7      141.28      139.80     17.86 o 
   5   9   7       25.57       25.59      8.62 o 
   6   9   7       20.90       18.33      8.46 o 
  -2  10   7       57.26       73.09     11.89 o 
  -1  10   7      203.36      216.84     17.34 o 
   0  10   7      400.40      405.81     23.72 o 
   1  10   7       15.47       13.91      6.44 o 
   2  10   7       82.63       94.12     14.17 o 
   3  10   7      237.12      235.63     23.26 o 
   4  10   7      101.09       67.02     13.60 o 
   5  10   7        3.14        2.23      5.66 o 
  -1  11   7      256.31      266.52     20.30 o 
   0  11   7      108.17      120.96     16.61 o 
   1  11   7       10.21       16.87      8.10 o 
   2  11   7       24.95       21.39      8.93 o 
   3  11   7      593.70      596.69     32.76 o 
   4  11   7       87.60      108.71     17.03 o 
  -1  -9   8       80.33       99.05     15.57 o 
   0  -9   8       35.86       36.44      9.40 o 
   1  -9   8       51.77       30.94      8.57 o 
   2  -9   8       84.38       87.11     12.98 o 
  -3  -8   8       22.66       24.71      9.03 o 
  -2  -8   8      162.38      192.03     21.49 o 
  -1  -8   8       31.53       29.64      8.72 o 
   0  -8   8      128.09      117.22     15.16 o 
   1  -8   8      169.47      161.92     17.49 o 
   2  -8   8      222.76      211.91     16.72 o 
   3  -8   8       20.16       27.98      8.15 o 
   4  -8   8       72.32       57.26     10.54 o 
  -4  -7   8       15.41        8.63      9.27 o 
  -3  -7   8      136.77      170.07     20.19 o 
  -2  -7   8      159.37      207.55     21.39 o 
  -1  -7   8      172.58      168.41     18.07 o 
   0  -7   8       58.10       58.82     10.75 o 
   1  -7   8      424.75      435.29     23.41 o 
   2  -7   8      172.24      152.00     15.42 o 
   3  -7   8       55.13       76.10     11.21 o 
   4  -7   8      118.00      133.39     11.55 o 
   5  -7   8      196.62      188.17     14.08 o 
  -4  -6   8       21.54       33.59      6.75 o 
  -3  -6   8      245.40      247.38     14.14 o 
  -2  -6   8       76.11       71.59     12.10 o 
  -1  -6   8       64.37       74.70     11.78 o 
   0  -6   8      208.45      221.72     16.40 o 
   1  -6   8      607.40      567.36     25.75 o 
   2  -6   8      493.57      396.10     20.45 o 
   3  -6   8      253.16      243.08     12.44 o 
   4  -6   8      194.06      184.20     18.69 o 
   5  -6   8      157.44      144.96     11.91 o 
   6  -6   8       25.93       27.12      6.77 o 
  -5  -5   8        6.91        8.49      4.18 o 
  -4  -5   8       40.87       45.39      7.12 o 
  -3  -5   8      155.27      161.71     22.61 o 
  -2  -5   8      313.37      339.28     13.97 o 
  -1  -5   8       54.28       67.80     11.11 o 
   0  -5   8      845.64      889.22     32.24 o 
   1  -5   8      276.01      299.07     17.34 o 
   2  -5   8       84.42       74.71      7.45 o 
   3  -5   8       31.02       30.76      5.30 o 
   4  -5   8      275.16      269.51     12.92 o 
   5  -5   8       19.13       20.69      4.77 o 
   6  -5   8       89.76       91.51      9.63 o 
  -5  -4   8       18.05       23.57      7.79 o 
  -4  -4   8      279.75      254.93     14.58 o 
  -3  -4   8      263.52      255.26     12.82 o 
  -2  -4   8      406.33      397.85     14.75 o 
  -1  -4   8      739.95      747.51     19.51 o 
   0  -4   8      311.41      282.10     16.72 o 
   1  -4   8      344.75      365.29     30.76 o 
   2  -4   8       56.42       43.64      8.67 o 
   3  -4   8      102.32       94.90     12.72 o 
   4  -4   8       78.94       87.10      8.20 o 
   5  -4   8       18.35       20.58      4.55 o 
   6  -4   8       59.68       54.66     12.30 o 
   7  -4   8      121.22      114.83     17.86 o 
  -6  -3   8       16.12        9.97      5.92 o 
  -5  -3   8       46.55       45.58      9.92 o 
  -4  -3   8      460.80      463.58     18.09 o 
  -3  -3   8      150.34      143.61     10.96 o 
  -2  -3   8      148.93      165.97     10.14 o 
  -1  -3   8     1386.82     1387.82     35.59 o 
   0  -3   8      573.52      582.19     14.52 o 
   1  -3   8       76.91       92.10      7.33 o 
   2  -3   8      237.12      238.92     10.26 o 
   3  -3   8     1273.13     1272.84     26.32 o 
   4  -3   8      584.01      583.74     35.69 o 
   5  -3   8      167.13      174.63     10.12 o 
   6  -3   8       78.65       64.79     13.03 o 
   7  -3   8      199.54      195.66     22.89 o 
  -6  -2   8       11.03        9.71      5.66 o 
  -5  -2   8      192.92      177.02     18.22 o 
  -4  -2   8      241.18      221.98     16.82 o 
  -3  -2   8       98.97       90.21      8.62 o 
  -2  -2   8       69.73       91.67      8.75 o 
  -1  -2   8      756.28      775.12     14.67 o 
   0  -2   8      979.50      971.97     20.84 o 
   1  -2   8       70.56       57.93      5.80 o 
   2  -2   8      425.70      427.88     13.34 o 
   3  -2   8      751.77      800.90     19.22 o 
   4  -2   8      266.23      276.25     11.05 o 
   5  -2   8      107.87       95.00     14.38 o 
   6  -2   8      180.67      172.40     19.62 o 
   7  -2   8      172.85      161.76     20.61 o 
   8  -2   8        0.28       -1.30      5.35 o 
  -6  -1   8       25.57       15.11      7.58 o 
  -5  -1   8      401.60      425.79     24.14 o 
  -4  -1   8      164.87      155.84     15.89 o 
  -3  -1   8       94.46       93.29     11.21 o 
  -2  -1   8      157.77      164.51      8.98 o 
  -1  -1   8      711.86      696.44     13.78 o 
   0  -1   8      359.38      378.52     10.59 o 
   1  -1   8       73.36       87.73      5.15 o 
   2  -1   8      399.40      397.60      9.20 o 
   3  -1   8     1051.63     1054.90     21.44 o 
   4  -1   8      163.36      142.56     14.80 o 
   5  -1   8      264.11      237.61     18.22 o 
   6  -1   8      335.82      296.42     21.70 o 
   7  -1   8       36.15       58.77     12.98 o 
   8  -1   8        3.32        7.11      7.48 o 
  -6   0   8       48.50       48.28     10.23 o 
  -5   0   8      263.55      261.44     18.43 o 
  -4   0   8      501.29      485.86     23.72 o 
  -3   0   8      212.29      219.23     14.64 o 
  -2   0   8      698.28      750.93     26.22 o 
  -1   0   8      523.44      525.56     11.82 o 
   0   0   8      252.06      274.75      7.90 o 
   1   0   8      150.24      148.54      5.56 o 
   2   0   8      779.80      797.37     13.63 o 
   3   0   8       99.62       98.42      4.74 o 
   4   0   8       18.81       20.09      6.18 o 
   5   0   8       84.62       83.94     12.72 o 
   6   0   8      485.00      485.60     26.99 o 
   7   0   8        2.44        5.50      5.87 o 
   8   0   8        1.22        4.57      6.28 o 
  -6   1   8       78.04       83.53     13.19 o 
  -5   1   8      160.49      126.93     14.74 o 
  -4   1   8      272.69      239.53     16.40 o 
  -3   1   8      423.93      413.54     20.14 o 
  -2   1   8      737.42      736.44     25.85 o 
  -1   1   8      554.42      542.34     20.25 o 
   0   1   8      347.87      375.96      9.32 o 
   1   1   8      349.66      343.58      8.48 o 
   2   1   8     1664.58     1699.52     21.99 o 
   3   1   8      596.12      617.49     16.20 o 
   4   1   8      324.93      332.49     12.41 o 
   5   1   8      251.30      279.55     19.10 o 
   6   1   8      421.93      365.11     22.84 o 
   7   1   8        5.70        6.59      5.50 o 
   8   1   8        2.61       -1.40      5.76 o 
  -6   2   8      139.56      132.85     16.20 o 
  -5   2   8      130.55      108.34     13.60 o 
  -4   2   8       62.98       78.18     10.75 o 
  -3   2   8       95.13       99.21     11.32 o 
  -2   2   8      120.91      137.73     10.69 o 
  -1   2   8      265.50      284.33     14.33 o 
   0   2   8      215.19      218.45      8.67 o 
   1   2   8     1743.39     1732.41     28.59 o 
   2   2   8      329.05      322.10     13.86 o 
   3   2   8      487.77      487.84     18.56 o 
   4   2   8      118.65      135.17      9.63 o 
   5   2   8      293.31      319.61     13.16 o 
   6   2   8      127.33      143.70     16.56 o 
   7   2   8        3.12        6.80      5.61 o 
   8   2   8       12.26       18.48      8.72 o 
  -6   3   8      164.07      149.15     17.24 o 
  -5   3   8       97.57       97.34     12.93 o 
  -4   3   8      187.40      141.10     14.43 o 
  -3   3   8      286.57      244.72     15.26 o 
  -2   3   8      280.32      281.32     15.42 o 
  -1   3   8      229.89      198.57     12.20 o 
   0   3   8      175.01      134.97      9.66 o 
   1   3   8     1982.23     1927.50     39.92 o 
   2   3   8      212.15      184.52      8.50 o 
   3   3   8       91.63       72.29      6.70 o 
   4   3   8      129.70      124.92      9.73 o 
   5   3   8      559.24      567.47     18.06 o 
   6   3   8       61.81       53.28      7.13 o 
   7   3   8       10.21        5.04      5.61 o 
   8   3   8       12.96       21.80      8.51 o 
  -6   4   8      106.03      104.76     14.12 o 
  -5   4   8       86.48       91.52     12.77 o 
  -4   4   8      208.95      239.94     16.46 o 
  -3   4   8      946.36      970.00     32.08 o 
  -2   4   8      193.11      207.24     13.39 o 
  -1   4   8       49.80       47.81      7.42 o 
   0   4   8      493.72      500.81     19.73 o 
   1   4   8      717.80      743.16     18.03 o 
   2   4   8      667.51      661.20     21.02 o 
   3   4   8        6.29        9.15      2.96 o 
   4   4   8      403.12      448.56     15.43 o 
   5   4   8      547.43      615.84     19.20 o 
   6   4   8       14.11       17.38      4.66 o 
   7   4   8       17.00       12.13      4.28 o 
   8   4   8       23.31       39.51     10.28 o 
  -5   5   8       20.14       20.82      7.48 o 
  -4   5   8      195.73      200.39     15.26 o 
  -3   5   8      830.93      801.02     29.43 o 
  -2   5   8      226.25      189.33     13.34 o 
  -1   5   8       24.67       21.75      5.40 o 
   0   5   8     1383.89     1268.97     35.25 o 
   1   5   8      786.68      699.48     24.97 o 
   2   5   8      313.82      276.77     11.02 o 
   3   5   8        5.20        6.32      2.80 o 
   4   5   8      312.65      295.60     15.70 o 
   5   5   8      254.65      279.22     12.94 o 
   6   5   8       13.79       15.83      4.63 o 
   7   5   8       20.43       24.75      5.79 o 
   8   5   8      152.44      118.67     17.55 o 
  -5   6   8        9.07       12.79      5.24 o 
  -4   6   8      183.26      181.54     14.48 o 
  -3   6   8      215.88      280.18     17.55 o 
  -2   6   8       81.73       85.31      8.05 o 
  -1   6   8       11.09        6.14      2.86 o 
   0   6   8      873.60      911.39     30.27 o 
   1   6   8     1325.93     1365.89     38.73 o 
   2   6   8       35.68       40.34      7.94 o 
   3   6   8       57.47       74.09      7.46 o 
   4   6   8      140.48      164.94     10.67 o 
   5   6   8       88.11      101.68      9.44 o 
   6   6   8        2.04        5.84      5.04 o 
   7   6   8       44.44       31.77     10.38 o 
   8   6   8       84.35      105.90     17.39 o 
  -5   7   8       10.28        5.39      4.38 o 
  -4   7   8      169.67      159.74     12.55 o 
  -3   7   8      231.00      239.06     12.56 o 
  -2   7   8       13.59       12.32      3.99 o 
  -1   7   8      140.93      133.31     13.71 o 
   0   7   8      499.24      404.20     20.30 o 
   1   7   8      689.80      622.65     25.44 o 
   2   7   8       74.96       75.59     11.37 o 
   3   7   8      223.58      213.62     16.30 o 
   4   7   8      566.28      552.54     18.50 o 
   5   7   8       47.08       47.80      6.88 o 
   6   7   8       35.53       43.61     11.06 o 
   7   7   8       61.96       74.24     14.59 o 
  -4   8   8      103.48      121.08     18.12 o 
  -3   8   8      191.48      200.18     12.95 o 
  -2   8   8       47.97       57.78      9.97 o 
  -1   8   8      487.70      475.27     23.21 o 
   0   8   8      313.31      262.84     17.18 o 
   1   8   8      134.76      150.39     15.94 o 
   2   8   8       41.55       41.01      9.29 o 
   3   8   8      207.50      226.45     17.81 o 
   4   8   8      252.99      252.87     19.83 o 
   5   8   8        1.84        5.07      6.59 o 
   6   8   8       40.30       22.63      9.14 o 
   7   8   8       82.12       87.37     16.30 o 
  -3   9   8       78.45       85.40     12.77 o 
  -2   9   8       89.17       93.13     13.65 o 
  -1   9   8      401.96      372.32     21.44 o 
   0   9   8      231.92      220.99     16.61 o 
   1   9   8       58.85       46.93      9.76 o 
   2   9   8        3.07        1.71      4.20 o 
   3   9   8      170.86      138.40     17.18 o 
   4   9   8       34.64       30.11      9.29 o 
   5   9   8       53.28       36.44     10.28 o 
   6   9   8       11.84       11.21      8.20 o 
  -2  10   8      185.53      205.52     19.93 o 
  -1  10   8      150.41      136.22     15.89 o 
   0  10   8      110.10      116.65     15.42 o 
   1  10   8       14.17       16.30      7.11 o 
   2  10   8      206.18      247.42     23.46 o 
   3  10   8       13.34       16.25      7.32 o 
   4  10   8        0.94        0.47      4.62 o 
   5  10   8       10.19       20.51      8.41 o 
  -1  11   8      154.32      166.33     19.31 o 
   0  11   8       29.51       54.56     11.73 o 
   1  11   8        6.10        8.41      7.11 o 
   2  11   8      223.27      277.48     26.32 o 
   3  11   8      129.94      157.82     20.71 o 
   4  11   8       80.55       83.32     15.57 o 
  -1  -8   9       15.24       16.40      7.27 o 
   0  -8   9       92.07       96.40     14.69 o 
   1  -8   9      118.09      123.14     15.89 o 
   2  -8   9       53.26       68.89     11.68 o 
  -3  -7   9      128.83      105.44     17.03 o 
  -2  -7   9        3.55        4.83      5.61 o 
  -1  -7   9       27.58       16.56      7.27 o 
   0  -7   9      241.93      211.24     20.19 o 
   1  -7   9      337.27      334.74     21.39 o 
   2  -7   9       84.76      100.45     13.39 o 
   3  -7   9      155.94      154.91     16.25 o 
   4  -7   9      235.64      255.65     22.19 o 
  -3  -6   9      116.36      106.73     15.99 o 
  -2  -6   9       36.39       34.68      9.19 o 
  -1  -6   9      204.10      214.71     21.23 o 
   0  -6   9      262.86      265.80     18.90 o 
   1  -6   9      278.34      291.80     18.90 o 
   2  -6   9       61.92       72.11     10.80 o 
   3  -6   9      198.79      197.36     22.84 o 
   4  -6   9      163.88      164.10     31.90 o 
   5  -6   9       35.96       33.75      6.51 o 
  -4  -5   9      134.40      127.85     12.01 o 
  -3  -5   9       42.74       55.87      7.78 o 
  -2  -5   9       25.27       15.63      6.70 o 
  -1  -5   9      248.37      272.34     19.42 o 
   0  -5   9      410.50      460.06     24.14 o 
   1  -5   9      110.37       91.99     11.78 o 
   2  -5   9      331.82      323.61     20.95 o 
   3  -5   9      423.86      398.63     16.69 o 
   4  -5   9      233.57      215.00     13.08 o 
   5  -5   9       69.03       62.40      7.80 o 
   6  -5   9       72.43       81.35     15.57 o 
  -5  -4   9       85.69      108.39     15.47 o 
  -4  -4   9      149.10      170.95     13.56 o 
  -3  -4   9       54.84       56.35      7.57 o 
  -2  -4   9      206.02      188.68     17.57 o 
  -1  -4   9      321.57      309.89     12.62 o 
   0  -4   9      513.70      551.47     25.49 o 
   1  -4   9      149.78      163.34      9.96 o 
   2  -4   9       98.72      102.98     20.04 o 
   3  -4   9       85.94       90.80     19.18 o 
   4  -4   9       45.84       40.51      5.91 o 
   5  -4   9        3.07        5.66      6.18 o 
   6  -4   9      127.58      152.00     20.25 o 
  -5  -3   9       73.35       73.72     12.93 o 
  -4  -3   9      182.78      202.68     14.70 o 
  -3  -3   9       94.73       80.87      8.69 o 
  -2  -3   9      843.93      776.72     21.55 o 
  -1  -3   9      432.92      456.21     15.09 o 
   0  -3   9      134.24      131.20     13.65 o 
   1  -3   9      257.47      273.38     19.23 o 
   2  -3   9      394.67      433.16     41.89 o 
   3  -3   9      341.74      361.93     13.52 o 
   4  -3   9       22.31       15.80      5.58 o 
   5  -3   9      102.78       85.09     14.22 o 
   6  -3   9      260.59      243.99     21.34 o 
   7  -3   9      115.67      101.44     16.87 o 
  -5  -2   9       89.13       63.13     11.52 o 
  -4  -2   9       72.95       75.38     11.94 o 
  -3  -2   9       52.98       63.15      7.76 o 
  -2  -2   9      533.46      530.77     17.73 o 
  -1  -2   9      499.91      514.03     15.70 o 
   0  -2   9        0.66       -0.08      1.56 o 
   1  -2   9      108.07      116.02      5.95 o 
   2  -2   9     1619.40     1739.11     41.71 o 
   3  -2   9      242.23      229.72     15.44 o 
   4  -2   9      142.35      155.27     17.44 o 
   5  -2   9      232.79      262.53     20.30 o 
   6  -2   9      375.88      354.93     24.61 o 
   7  -2   9       78.35       72.52     14.07 o 
  -5  -1   9      224.20      233.66     18.48 o 
  -4  -1   9        0.99        0.62      3.53 o 
  -3  -1   9      137.76      110.11     12.82 o 
  -2  -1   9      251.85      235.27     11.41 o 
  -1  -1   9      852.43      886.25     21.81 o 
   0  -1   9       20.71       16.83      2.76 o 
   1  -1   9      208.78      220.23      7.43 o 
   2  -1   9     1373.21     1423.97     20.88 o 
   3  -1   9      404.66      419.45     13.19 o 
   4  -1   9        5.28        7.01      4.83 o 
   5  -1   9      252.27      223.38     18.38 o 
   6  -1   9      218.26      202.62     21.39 o 
   7  -1   9       32.99       23.00      8.98 o 
   8  -1   9        4.76        5.14      6.96 o 
  -6   0   9      103.45       94.17     14.43 o 
  -5   0   9      193.08      175.31     17.86 o 
  -4   0   9        2.59        4.67      4.05 o 
  -3   0   9      132.44      170.54     13.55 o 
  -2   0   9     1018.15     1029.75     32.60 o 
  -1   0   9      385.64      380.16     21.15 o 
   0   0   9       51.25       50.84      4.43 o 
   1   0   9      451.87      470.02     10.80 o 
   2   0   9     1049.74     1039.54     17.06 o 
   3   0   9       61.68       53.86      9.53 o 
   4   0   9        0.36       -1.04      3.11 o 
   5   0   9      231.01      247.37     19.00 o 
   6   0   9      203.96      216.12     18.84 o 
   7   0   9        0.28        7.22      5.87 o 
   8   0   9       27.88       44.65     11.58 o 
  -6   1   9      109.53      122.77     16.25 o 
  -5   1   9       56.82       58.45     10.64 o 
  -4   1   9       24.36       24.09      7.01 o 
  -3   1   9      351.25      339.25     18.90 o 
  -2   1   9     2567.26     2295.40     53.21 o 
  -1   1   9      391.40      381.82     17.65 o 
   0   1   9      155.83      158.23      7.24 o 
   1   1   9      594.91      585.17     12.16 o 
   2   1   9      903.18      928.44     20.41 o 
   3   1   9       12.89       15.72      3.49 o 
   4   1   9       59.87       69.75      7.03 o 
   5   1   9      334.09      316.88     20.82 o 
   6   1   9      177.43      172.77     19.16 o 
   7   1   9        3.54        3.84      5.35 o 
   8   1   9       71.50       63.13     13.55 o 
  -5   2   9       41.20       53.73     10.28 o 
  -4   2   9       41.94       47.66      9.24 o 
  -3   2   9      668.93      674.20     27.05 o 
  -2   2   9      740.61      774.49     27.83 o 
  -1   2   9       95.98      111.41     11.32 o 
   0   2   9        0.70        2.90      2.11 o 
   1   2   9     1182.11     1235.35     26.61 o 
   2   2   9      215.57      211.36     14.80 o 
   3   2   9      129.83      140.04      8.82 o 
   4   2   9      210.35      226.02     13.13 o 
   5   2   9     1155.43     1152.86     27.18 o 
   6   2   9      124.09       97.08     13.81 o 
   7   2   9        5.87        6.80      5.92 o 
   8   2   9       32.24       43.09     11.32 o 
  -5   3   9       24.19       40.18      9.14 o 
  -4   3   9      159.36      153.82     16.04 o 
  -3   3   9      593.73      526.19     23.93 o 
  -2   3   9      253.94      262.58     15.57 o 
  -1   3   9      120.38      139.18     13.08 o 
   0   3   9       64.00       54.72      7.74 o 
   1   3   9      827.94      771.46     18.64 o 
   2   3   9      164.14      161.45      8.51 o 
   3   3   9      250.07      264.88     11.34 o 
   4   3   9      394.37      385.56     14.42 o 
   5   3   9      331.20      315.60     14.04 o 
   6   3   9        7.48       12.66      4.16 o 
   7   3   9       15.33       33.28      9.19 o 
   8   3   9       30.03       44.39     11.06 o 
  -5   4   9       38.34       29.33      8.46 o 
  -4   4   9      204.09      151.90     15.78 o 
  -3   4   9      479.19      463.33     22.53 o 
  -2   4   9      136.60      132.59     13.55 o 
  -1   4   9       13.95       20.56      5.50 o 
   0   4   9      461.37      495.05     20.82 o 
   1   4   9      557.35      541.03     28.01 o 
   2   4   9      116.63      115.62      8.75 o 
   3   4   9      199.15      210.74     10.26 o 
   4   4   9      942.68      936.12     23.62 o 
   5   4   9       67.53       73.95      8.23 o 
   6   4   9        1.33        3.18      3.16 o 
   7   4   9       87.78       77.35      9.15 o 
   8   4   9       21.16       23.52      8.57 o 
  -5   5   9       37.79       31.56      8.83 o 
  -4   5   9      158.40      178.43     17.24 o 
  -3   5   9      399.34      389.40     20.92 o 
  -2   5   9        1.63        3.43      3.32 o 
  -1   5   9      447.42      366.40     18.38 o 
   0   5   9      751.43      724.66     26.37 o 
   1   5   9      319.44      311.79     17.03 o 
   2   5   9      110.90      102.52      9.92 o 
   3   5   9      296.96      302.72     14.25 o 
   4   5   9      734.37      705.07     32.03 o 
   5   5   9       20.83       18.29      5.40 o 
   6   5   9        1.76        5.53      3.43 o 
   7   5   9       83.44       85.52      9.80 o 
  -4   6   9      224.73      225.98     17.08 o 
  -3   6   9      102.62       95.26     12.46 o 
  -2   6   9        5.62        8.57      4.62 o 
  -1   6   9      190.57      187.25     13.86 o 
   0   6   9     1468.08     1469.41     41.53 o 
   1   6   9       90.37       97.44     12.04 o 
   2   6   9      160.61      146.97     14.90 o 
   3   6   9      265.87      272.72     12.60 o 
   4   6   9      115.08      116.76     16.27 o 
   5   6   9       11.57       12.94      4.42 o 
   6   6   9       16.76       14.31      4.61 o 
   7   6   9       60.22       54.94      8.11 o 
  -4   7   9      217.74      212.10     27.12 o 
  -3   7   9       74.44       88.86     15.76 o 
  -2   7   9       25.61       27.25      7.11 o 
  -1   7   9       78.56       78.44     11.06 o 
   0   7   9      617.73      594.20     25.70 o 
   1   7   9      129.97      125.79     14.07 o 
   2   7   9       37.15       33.64      7.99 o 
   3   7   9      398.80      430.21     24.04 o 
   4   7   9       59.81       77.33      8.61 o 
   5   7   9       16.59       21.83      5.34 o 
   6   7   9       87.12       75.18      9.03 o 
   7   7   9       52.21       65.10     14.12 o 
  -3   8   9       77.34       71.59     11.68 o 
  -2   8   9       51.26       41.95      9.24 o 
  -1   8   9      346.89      307.12     19.42 o 
   0   8   9      116.99      108.45     13.34 o 
   1   8   9      200.45      174.07     17.24 o 
   2   8   9       42.42       53.63     10.38 o 
   3   8   9      265.41      237.76     18.43 o 
   4   8   9       44.92       42.83     10.49 o 
   5   8   9       47.82       43.36     10.51 o 
   6   8   9      187.81      205.99     23.93 o 
  -2   9   9       53.85       45.84     10.28 o 
  -1   9   9      228.48      227.95     17.75 o 
   0   9   9       89.82       86.59     12.30 o 
   1   9   9      101.98       97.96     13.81 o 
   2   9   9       93.38       83.32     13.45 o 
   3   9   9      115.16       83.79     13.76 o 
   4   9   9       22.49       19.10      8.10 o 
   5   9   9       44.75       53.16     12.51 o 
   6   9   9       65.64       54.77     13.19 o 
  -1  10   9       58.25       49.94     10.75 o 
   0  10   9       78.41       64.37     11.94 o 
   1  10   9       98.45       75.38     13.03 o 
   2  10   9      222.00      185.54     20.25 o 
   3  10   9       20.96       29.07      9.40 o 
   4  10   9        0.99        5.35      6.85 o 
   5  10   9       10.46       12.82      7.84 o 
   1  11   9       94.55      107.05     16.56 o 
   2  11   9      162.72      165.81     20.45 o 
   3  11   9        3.85        7.11      6.90 o 
  -1  -7  10       93.87       87.94     14.85 o 
   0  -7  10      112.46      153.40     18.43 o 
   1  -7  10       18.48       17.81      7.53 o 
   2  -7  10       59.24       36.24      8.93 o 
   3  -7  10      128.62      126.77     15.05 o 
  -2  -6  10       13.48        3.74      5.40 o 
  -1  -6  10      178.90      203.19     21.18 o 
   0  -6  10      179.97      191.09     19.68 o 
   1  -6  10       92.84      103.98     13.65 o 
   2  -6  10       62.00       58.66     10.75 o 
   3  -6  10      382.81      369.88     21.49 o 
   4  -6  10       75.51       68.65     13.26 o 
  -3  -5  10       76.96       73.42      9.15 o 
  -2  -5  10       70.27       70.08     13.29 o 
  -1  -5  10      311.79      303.23     21.28 o 
   0  -5  10      114.28      107.82     14.48 o 
   1  -5  10       53.33       42.31      8.93 o 
   2  -5  10       64.97       69.25     10.90 o 
   3  -5  10      420.10      416.68     16.48 o 
   4  -5  10      123.09      107.66     10.13 o 
   5  -5  10       55.98       65.88     14.07 o 
  -4  -4  10       91.21       87.95     10.42 o 
  -3  -4  10       13.97       22.70      5.38 o 
  -2  -4  10      121.43      147.69     11.43 o 
  -1  -4  10      179.28      215.34     20.51 o 
   0  -4  10      190.50      195.82     18.79 o 
   1  -4  10        0.37        2.34      4.46 o 
   2  -4  10      618.71      610.79     29.28 o 
   3  -4  10      244.36      273.90     12.97 o 
   4  -4  10      121.02      100.24     15.26 o 
   5  -4  10       30.49       33.48     10.18 o 
   6  -4  10      103.87      108.39     17.34 o 
  -4  -3  10       43.64       41.53      9.40 o 
  -3  -3  10        7.52       10.31      6.00 o 
  -2  -3  10      260.26      245.89     12.51 o 
  -1  -3  10      396.47      391.05     14.50 o 
   0  -3  10      361.62      344.81     20.25 o 
   1  -3  10      121.75      145.60      9.61 o 
   2  -3  10      472.32      485.00     21.34 o 
   3  -3  10      236.56      253.98     12.41 o 
   4  -3  10       15.54       18.22      7.53 o 
   5  -3  10        1.57        6.18      6.75 o 
   6  -3  10       20.06       15.26      7.84 o 
  -5  -2  10      117.88      116.91     15.68 o 
  -4  -2  10       11.73       25.96      7.53 o 
  -3  -2  10       28.41       31.44      9.53 o 
  -2  -2  10      418.71      430.81     28.63 o 
  -1  -2  10      355.31      347.47     13.61 o 
   0  -2  10      159.61      171.61      7.28 o 
   1  -2  10      737.12      792.31     38.13 o 
   2  -2  10      315.90      327.34     12.86 o 
   3  -2  10      173.07      168.56     17.49 o 
   4  -2  10       70.59       81.30     13.34 o 
   5  -2  10      300.38      262.32     20.97 o 
   6  -2  10      289.92      246.48     21.23 o 
   7  -2  10       36.78       18.79      8.51 o 
  -5  -1  10       50.34       44.44      9.86 o 
  -4  -1  10        7.20        7.84      5.24 o 
  -3  -1  10      134.81      128.02     14.43 o 
  -2  -1  10      335.33      348.95     14.44 o 
  -1  -1  10      143.66      155.47     16.26 o 
   0  -1  10       21.34       23.70      3.38 o 
   1  -1  10      794.89      830.81     15.84 o 
   2  -1  10      541.23      566.55     16.53 o 
   3  -1  10       17.37       14.28      5.97 o 
   4  -1  10      171.84      190.68     16.51 o 
   5  -1  10      225.78      236.88     19.36 o 
   6  -1  10      165.29      184.92     21.08 o 
   7  -1  10        8.91        0.67      6.33 o 
  -5   0  10       23.17       20.35      6.75 o 
  -4   0  10       28.88       30.37      7.94 o 
  -3   0  10      509.00      479.78     23.67 o 
  -2   0  10      248.78      254.38     16.15 o 
  -1   0  10      146.75      145.19     13.16 o 
   0   0  10       31.49       43.75      5.58 o 
   1   0  10      875.99      861.54     16.11 o 
   2   0  10      319.56      347.05     24.89 o 
   3   0  10        2.76        4.93      4.36 o 
   4   0  10       52.85       48.75     10.02 o 
   5   0  10      481.47      462.70     26.42 o 
   6   0  10       53.49       63.91     12.46 o 
   7   0  10       29.37       22.79      9.03 o 
  -5   1  10        8.61       14.17      6.49 o 
  -4   1  10       60.66       48.95      9.71 o 
  -3   1  10      419.65      396.67     21.18 o 
  -2   1  10      567.82      556.51     24.09 o 
  -1   1  10      117.60      129.99     12.93 o 
   0   1  10      439.28      459.85     15.31 o 
   1   1  10      529.81      537.07     15.22 o 
   2   1  10      172.30      177.09      8.97 o 
   3   1  10       52.54       52.77      6.41 o 
   4   1  10       62.96       63.02     10.85 o 
   5   1  10      154.30      136.74     16.51 o 
   6   1  10        3.30        8.77      5.92 o 
   7   1  10       17.21       22.69      8.93 o 
  -5   2  10       28.17       26.53      7.94 o 
  -4   2  10       96.94      105.54     13.55 o 
  -3   2  10      231.04      237.71     16.51 o 
  -2   2  10      554.45      585.01     24.92 o 
  -1   2  10      220.47      189.28     13.08 o 
   0   2  10      843.22      842.40     20.33 o 
   1   2  10      360.70      366.33     12.80 o 
   2   2  10      208.35      184.02     15.68 o 
   3   2  10       46.93       41.36      5.73 o 
   4   2  10      401.78      417.01     15.37 o 
   5   2  10      204.74      199.50     16.56 o 
   6   2  10       61.43       56.22     11.11 o 
   7   2  10       78.90       55.13     11.68 o 
   8   2  10       88.81       99.83     16.66 o 
  -5   3  10       62.90       70.55     11.94 o 
  -4   3  10      162.93      171.42     17.49 o 
  -3   3  10      217.01      225.77     16.35 o 
  -2   3  10      122.42      128.43     13.55 o 
  -1   3  10       73.66       76.16      9.97 o 
   0   3  10       57.87       50.04      8.10 o 
   1   3  10      101.98      116.69      9.71 o 
   2   3  10      118.12      122.38     14.77 o 
   3   3  10      271.54      271.31     11.78 o 
   4   3  10      238.37      264.69     12.60 o 
   5   3  10      268.32      264.12     17.70 o 
   6   3  10       46.23       46.93     10.33 o 
   7   3  10       80.21      103.36     15.47 o 
   8   3  10       29.99       44.02     11.52 o 
  -5   4  10       77.48       67.18     12.20 o 
  -4   4  10      213.84      194.26     18.48 o 
  -3   4  10      164.71      166.80     16.15 o 
  -2   4  10      116.83      107.30     12.56 o 
  -1   4  10      137.38      144.79     14.07 o 
   0   4  10      136.51      118.52     12.51 o 
   1   4  10      145.08      122.25      9.26 o 
   2   4  10      168.12      147.67     17.86 o 
   3   4  10      458.25      428.19     15.34 o 
   4   4  10      139.77      141.83     17.49 o 
   5   4  10       68.36       50.49      7.15 o 
   6   4  10       56.66       54.10      7.75 o 
   7   4  10       26.74       38.88     10.33 o 
  -4   5  10      140.56      142.71     16.15 o 
  -3   5  10      141.66      128.12     14.38 o 
  -2   5  10      139.39      129.84     14.17 o 
  -1   5  10      446.76      417.75     20.82 o 
   0   5  10      166.24      162.59     12.77 o 
   1   5  10      242.40      245.03     15.47 o 
   2   5  10      233.65      254.66     14.67 o 
   3   5  10      230.95      266.55     12.50 o 
   4   5  10      184.57      180.16     19.10 o 
   5   5  10        7.99        6.73      3.71 o 
   6   5  10      133.08      149.37     12.74 o 
   7   5  10       45.21       58.47     20.38 o 
  -4   6  10      113.63      100.35     14.02 o 
  -3   6  10       53.87       50.25      9.92 o 
  -2   6  10      175.88      138.35     14.69 o 
  -1   6  10      606.97      561.65     25.28 o 
   0   6  10      106.57       79.38     10.90 o 
   1   6  10       64.37       59.49      9.86 o 
   2   6  10      466.63      429.63     21.65 o 
   3   6  10      200.73      179.54     11.56 o 
   4   6  10      117.05      119.43     10.52 o 
   5   6  10        3.82        5.71      3.66 o 
   6   6  10       67.74       94.79     10.50 o 
   7   6  10       39.04       39.52      7.41 o 
  -3   7  10       24.81       36.08      9.03 o 
  -2   7  10      219.46      217.15     16.87 o 
  -1   7  10      218.40      248.09     17.34 o 
   0   7  10       52.27       28.34      7.01 o 
   1   7  10        3.90        2.34      3.48 o 
   2   7  10      389.64      408.87     22.79 o 
   3   7  10      356.57      335.98     21.91 o 
   4   7  10        6.40        5.02      3.52 o 
   5   7  10       21.05       30.90      8.49 o 
   6   7  10        7.68       17.17      5.59 o 
  -3   8  10       26.14       32.29      8.72 o 
  -2   8  10      181.55      150.44     16.66 o 
  -1   8  10      152.51      139.91     15.83 o 
   0   8  10       21.65       31.98      8.57 o 
   1   8  10       11.18       15.16      5.92 o 
   2   8  10      163.28      151.74     17.29 o 
   3   8  10      321.79      280.90     20.51 o 
   4   8  10        9.21        3.43      4.93 o 
   5   8  10       88.56       95.85     10.61 o 
   6   8  10       69.78       85.60     10.26 o 
  -2   9  10       91.33       96.45     14.69 o 
  -1   9  10      105.39      105.18     14.80 o 
   0   9  10       33.94       31.82      8.67 o 
   1   9  10      174.20      168.72     18.53 o 
   2   9  10      128.96      117.22     15.94 o 
   3   9  10       83.51       79.58     14.28 o 
   4   9  10       40.05       44.80     11.27 o 
   5   9  10       51.28       50.04     12.61 o 
   0  10  10       48.69       39.04      9.92 o 
   1  10  10      182.11      188.70     20.66 o 
   2  10  10      104.68      103.36     15.83 o 
   3  10  10       21.37        6.96      7.22 o 
   4  10  10       25.08       19.93      8.88 o 
  -1  -6  11      200.49      226.29     23.05 o 
   0  -6  11        1.92        4.93      5.76 o 
   1  -6  11        2.29        2.23      5.04 o 
   2  -6  11      118.13      115.35     15.21 o 
   3  -6  11      173.75      191.77     19.00 o 
  -2  -5  11      100.01      106.73     16.51 o 
  -1  -5  11      175.56      154.49     18.48 o 
   0  -5  11       30.15       45.11     10.28 o 
   1  -5  11       45.86       35.66      9.19 o 
   2  -5  11      293.11      318.85     20.66 o 
   3  -5  11      211.80      201.01     18.95 o 
   4  -5  11       13.02       14.69      8.46 o 
  -3  -4  11       82.97       86.60     13.71 o 
  -2  -4  11      170.17      152.05     19.31 o 
  -1  -4  11       90.24      122.00     16.40 o 
   0  -4  11       17.64        5.66      5.45 o 
   1  -4  11      114.78       98.12     13.45 o 
   2  -4  11      328.96      349.38     20.77 o 
   3  -4  11       80.41      109.80     15.26 o 
   4  -4  11       88.38       84.31     15.00 o 
   5  -4  11      146.30      154.29     19.93 o 
  -3  -3  11      143.06      151.96     12.85 o 
  -2  -3  11      203.10      232.38     20.22 o 
  -1  -3  11       46.27       46.15     10.28 o 
   0  -3  11       27.31       33.74      9.03 o 
   2  -3  11      545.86      591.47     23.78 o 
   3  -3  11       50.40       51.86     10.90 o 
   4  -3  11       89.77      104.19     15.68 o 
   5  -3  11       42.58       48.28     11.89 o 
   6  -3  11        3.18        0.47      6.54 o 
  -4  -2  11       19.44       18.43      7.32 o 
  -3  -2  11      112.11      110.32     14.02 o 
  -2  -2  11      253.40      274.60     13.47 o 
  -1  -2  11       98.92       78.06      7.92 o 
   0  -2  11      337.96      322.95     20.19 o 
   1  -2  11      446.40      440.13     15.67 o 
   2  -2  11      347.50      349.58     20.77 o 
   3  -2  11      128.51      135.08     16.20 o 
   4  -2  11       40.09       47.92     11.16 o 
   5  -2  11       94.99      120.02     17.03 o 
   6  -2  11        0.90        3.53      6.54 o 
  -4  -1  11       42.31       39.97      9.29 o 
  -3  -1  11      110.01      115.04     13.76 o 
  -2  -1  11      192.37      178.95     16.56 o 
  -1  -1  11       73.74       99.91      8.93 o 
   0  -1  11      334.04      350.34     10.94 o 
   1  -1  11      383.39      410.26     19.57 o 
   2  -1  11       13.26       13.81      6.18 o 
   3  -1  11      134.09      152.42     16.66 o 
   4  -1  11      252.25      263.67     19.78 o 
   5  -1  11      110.02      119.30     16.61 o 
   6  -1  11       73.28       46.93     11.21 o 
   7  -1  11       60.72       80.47     15.68 o 
  -4   0  11       54.65       44.18      9.81 o 
  -3   0  11      224.27      219.96     16.72 o 
  -2   0  11       72.57       77.71     11.06 o 
  -1   0  11      132.31      125.53     13.29 o 
   0   0  11      141.69      160.53     13.32 o 
   1   0  11      535.05      549.20     16.23 o 
   2   0  11       18.31       17.81      6.54 o 
   3   0  11       74.66      103.62     13.91 o 
   4   0  11      430.73      426.93     24.61 o 
   5   0  11      108.60       82.18     13.65 o 
   6   0  11        5.52        3.74      5.76 o 
   7   0  11       52.81       61.62     13.19 o 
  -4   1  11      108.45      118.31     14.64 o 
  -3   1  11      261.19      245.13     17.29 o 
  -2   1  11       44.43       42.26      8.20 o 
  -1   1  11       84.18       75.38     10.38 o 
   0   1  11      457.08      475.85     15.32 o 
   1   1  11      303.96      309.16     12.09 o 
   2   1  11       20.86       20.87      4.24 o 
   3   1  11       74.65       73.77     11.32 o 
   4   1  11      419.99      407.93     23.72 o 
   5   1  11      134.51      147.64     17.34 o 
   6   1  11        4.15        2.70      5.45 o 
   7   1  11       69.31       62.76     13.19 o 
  -4   2  11      146.18      134.30     15.89 o 
  -3   2  11      128.24      124.80     14.54 o 
  -2   2  11       23.17       24.04      6.39 o 
  -1   2  11       68.53       82.65     11.06 o 
   0   2  11     1618.46     1527.01     42.83 o 
   1   2  11      294.80      281.79     16.90 o 
   2   2  11      187.20      203.32     10.28 o 
   3   2  11       96.68      103.83      8.91 o 
   4   2  11      410.91      421.54     23.93 o 
   5   2  11       14.53       14.38      6.13 o 
   6   2  11        1.48       -5.37      3.58 o 
   7   2  11       32.21       41.43     10.54 o 
  -4   3  11      103.74      132.69     15.94 o 
  -3   3  11      124.96      121.01     14.59 o 
  -2   3  11       15.19       15.78      5.76 o 
  -1   3  11      277.10      266.26     16.51 o 
   0   3  11      779.53      729.28     27.25 o 
   1   3  11      276.58      278.67     12.17 o 
   2   3  11       10.97       23.70      4.66 o 
   3   3  11      247.65      275.65     12.27 o 
   4   3  11      208.28      206.51     12.71 o 
   5   3  11       19.80       26.11      7.79 o 
   6   3  11       52.80       64.63     12.61 o 
   7   3  11      165.53      168.25     20.30 o 
  -4   4  11      111.04       78.39     12.46 o 
  -3   4  11       71.36       76.42     11.94 o 
  -2   4  11       95.17      102.11     12.46 o 
  -1   4  11      410.72      391.63     20.77 o 
   0   4  11      232.68      264.86     16.46 o 
   1   4  11        0.39        2.67      2.41 o 
   2   4  11        1.76        4.72      3.79 o 
   3   4  11      178.81      177.08     10.30 o 
   4   4  11      113.04      102.17      9.81 o 
   5   4  11       55.70       44.25     12.33 o 
   6   4  11       58.85       68.47     12.20 o 
   7   4  11       72.75       72.06     13.34 o 
  -3   5  11       57.00       50.30      9.92 o 
  -2   5  11      175.33      190.89     15.31 o 
  -1   5  11      367.75      336.03     19.73 o 
   0   5  11      214.12      175.36     16.46 o 
   1   5  11       18.23       13.34      5.19 o 
   2   5  11      105.11      106.65      9.43 o 
   3   5  11      206.43      197.16     12.19 o 
   4   5  11       61.20       73.42     18.48 o 
   5   5  11       70.47       79.98     11.24 o 
   6   5  11      140.09      138.37     12.65 o 
   7   5  11        8.32        9.24      6.85 o 
  -3   6  11       66.21       65.72     11.84 o 
  -2   6  11      114.93      108.81     13.81 o 
  -1   6  11      292.80      271.71     18.38 o 
   0   6  11       39.45       29.54      7.37 o 
   1   6  11      260.84      250.59     17.13 o 
   2   6  11      112.32       90.12     12.51 o 
   3   6  11      150.00      163.35     12.43 o 
   4   6  11       33.60       29.26      5.89 o 
   5   6  11      118.69      126.03     17.57 o 
   6   6  11      153.26      154.92     13.48 o 
  -2   7  11      149.37      151.69     16.92 o 
  -1   7  11       59.54       73.51     11.42 o 
   0   7  11       24.17       14.54      5.81 o 
   1   7  11      178.05      166.43     17.39 o 
   2   7  11      342.81      282.56     19.31 o 
   3   7  11       15.15       25.33      7.84 o 
   4   7  11       88.86       94.38     10.19 o 
   5   7  11      129.38      110.80     11.39 o 
   6   7  11       27.85       30.43      7.07 o 
  -2   8  11      131.77      126.51     15.83 o 
  -1   8  11       22.29       14.95      6.33 o 
   0   8  11       38.06       46.67     10.28 o 
   1   8  11       39.12       36.03      8.77 o 
   2   8  11      266.91      236.21     18.58 o 
   3   8  11        2.98        4.00      4.83 o 
   4   8  11       39.28       48.54     11.84 o 
   5   8  11      147.88      148.14     13.22 o 
  -1   9  11       36.53       17.60      7.74 o 
   0   9  11       44.92       52.33     10.95 o 
   1   9  11      150.79      144.84     17.70 o 
   2   9  11       80.12       76.62     13.55 o 
   3   9  11       63.81       44.18     10.54 o 
   4   9  11       20.93       10.54      7.06 o 
   0  -5  12        4.64        0.93      5.55 o 
   1  -5  12       93.64       93.65     14.95 o 
   2  -5  12      133.38      138.50     17.03 o 
  -1  -4  12      104.65      103.52     15.73 o 
   0  -4  12       18.91       29.49      9.19 o 
   1  -4  12      222.69      232.36     18.90 o 
   3  -4  12       41.41       35.20      9.71 o 
   4  -4  12       23.37       36.29     10.54 o 
  -2  -3  12      115.68      111.82     10.93 o 
  -1  -3  12       72.82       89.03     14.95 o 
   0  -3  12       74.78       81.40     13.45 o 
   1  -3  12      141.42      136.06     16.04 o 
   2  -3  12      123.07      131.65     15.89 o 
   3  -3  12        2.53        9.60      6.75 o 
   4  -3  12      131.00      110.06     16.61 o 
   5  -3  12      110.45      105.49     16.92 o 
  -3  -2  12      167.12      184.92     19.10 o 
  -2  -2  12       90.87       96.42     10.14 o 
  -1  -2  12       14.94       16.25      4.77 o 
   0  -2  12      130.48      121.17     15.57 o 
   2  -2  12      188.24      201.42     16.66 o 
   3  -2  12       24.33       29.75      8.88 o 
   4  -2  12      167.91      151.90     18.22 o 
   5  -2  12      112.06      115.56     17.18 o 
  -3  -1  12      212.96      209.47     19.73 o 
  -2  -1  12       48.19       42.78      8.93 o 
  -1  -1  12        9.21        7.75      3.69 o 
   0  -1  12      208.61      213.86     11.07 o 
   1  -1  12      399.01      394.02     21.80 o 
   2  -1  12      176.36      196.80     16.35 o 
   3  -1  12      179.79      187.72     19.26 o 
   4  -1  12       56.34       67.33     12.67 o 
   5  -1  12      176.54      177.23     20.97 o 
   6  -1  12        8.52       11.68      6.49 o 
  -3   0  12      134.17      134.66     16.04 o 
  -2   0  12       29.12       20.40      6.96 o 
  -1   0  12       20.63       30.68      7.48 o 
   0   0  12      221.09      220.27     11.01 o 
   1   0  12      122.98      132.27     19.73 o 
   2   0  12       61.80       66.29     11.32 o 
   3   0  12      205.88      220.48     18.01 o 
   4   0  12       75.73       74.29     12.98 o 
   5   0  12       18.03       17.03      7.48 o 
   6   0  12       70.15       57.42     12.51 o 
  -3   1  12       59.89       68.42     11.63 o 
  -2   1  12       35.06       22.95      6.96 o 
  -1   1  12      220.68      221.88     15.68 o 
   0   1  12      158.92      169.70     11.01 o 
   1   1  12      120.54      129.07     10.08 o 
   2   1  12       49.73       58.11      6.98 o 
   3   1  12      282.67      263.30     18.90 o 
   4   1  12      118.18      105.90     14.64 o 
   5   1  12        0.43       -1.25      4.88 o 
   6   1  12       47.21       36.50      9.97 o 
  -3   2  12       22.38       22.37      7.22 o 
  -2   2  12       57.11       60.27     10.28 o 
  -1   2  12      316.00      326.48     19.36 o 
   0   2  12      206.29      194.83     14.54 o 
   1   2  12      109.91      122.29      9.82 o 
   2   2  12      246.15      264.05     17.26 o 
   3   2  12      189.13      193.49     10.91 o 
   4   2  12      110.95      107.72     14.85 o 
   5   2  12        9.51        2.49      5.35 o 
   6   2  12       21.49       36.08     10.38 o 
  -3   3  12       28.19       37.53      8.72 o 
  -2   3  12       88.01       75.90     11.99 o 
  -1   3  12      183.04      181.64     17.18 o 
   0   3  12      310.19      290.25     17.81 o 
   1   3  12      177.47      180.24     15.47 o 
   2   3  12      589.92      524.15     24.50 o 
   3   3  12      140.34      140.89     15.11 o 
   4   3  12       88.13       92.68     21.15 o 
   5   3  12       17.98       23.36      8.31 o 
   6   3  12       73.06       68.47     12.82 o 
  -3   4  12       83.25       92.56     13.65 o 
  -2   4  12      129.13      122.36     14.64 o 
  -1   4  12      166.66      184.14     17.65 o 
   0   4  12      129.84      113.74     13.60 o 
   1   4  12      151.95      165.19     16.35 o 
   2   4  12       36.85       46.51      6.86 o 
   3   4  12       23.54       28.71      5.64 o 
   4   4  12       10.55       14.40      5.01 o 
   5   4  12       70.94       77.82     12.12 o 
   6   4  12       56.53       71.23     13.24 o 
  -3   5  12      133.84      137.93     16.92 o 
  -2   5  12      195.67      245.24     18.07 o 
  -1   5  12       93.80       85.81     12.46 o 
   0   5  12       88.51       88.51     12.36 o 
   1   5  12      143.66      138.92     15.37 o 
   2   5  12       10.69       10.94      4.06 o 
   3   5  12       11.08       10.42      4.19 o 
   4   5  12       35.72       30.37      6.13 o 
   5   5  12      146.73      164.56     17.08 o 
   6   5  12       20.88       22.56      6.33 o 
  -2   6  12      157.05      147.64     17.08 o 
  -1   6  12       57.41       45.48      9.45 o 
   0   6  12       97.09      102.17     13.45 o 
   1   6  12      182.38      185.59     18.33 o 
   2   6  12       60.83       60.22     10.69 o 
   3   6  12       74.84       79.38      9.24 o 
   4   6  12      115.23      129.06     11.87 o 
   5   6  12      117.29      127.34     12.27 o 
   6   6  12       13.54       12.95      5.34 o 
  -1   7  12       27.58       23.36      8.31 o 
   0   7  12      110.50      122.10     15.26 o 
   1   7  12      246.51      220.27     17.39 o 
   2   7  12       32.00       30.16      8.36 o 
   3   7  12       62.42       42.67     10.33 o 
   4   7  12      175.34      192.68     14.83 o 
   5   7  12       53.56       57.69      8.93 o 
   0   8  12      162.60      171.57     19.05 o 
   1   8  12      129.60      103.36     14.54 o 
   2   8  12       11.18        7.58      5.40 o 
   3   8  12        0.30       -3.79      4.00 o 
   4   8  12      221.64      257.39     26.06 o 
   2   9  12        2.99        2.08      5.30 o 
   0  -3  13       76.73       87.32     14.38 o 
   3  -3  13       38.15       43.87     10.95 o 
  -1  -2  13      109.91      119.71     16.92 o 
   2  -2  13       13.28        9.34      6.18 o 
   3  -2  13       76.41       77.25     13.29 o 
   4  -2  13      143.75      192.23     21.75 o 
  -2  -1  13       47.52       60.17     10.90 o 
  -1  -1  13       83.70      107.69     13.94 o 
   1  -1  13       33.72       24.71      8.15 o 
   2  -1  13      135.06      169.81     18.07 o 
   3  -1  13      191.84      224.94     19.00 o 
   4  -1  13      196.07      194.16     21.23 o 
   5  -1  13       59.67       44.33     11.06 o 
  -2   0  13       70.23       70.08     11.84 o 
  -1   0  13       76.96       85.24     12.20 o 
   0   0  13      146.65      181.12     12.59 o 
   1   0  13       48.13       66.45     11.78 o 
   2   0  13      205.45      255.31     19.21 o 
   3   0  13      132.63      160.52     18.43 o 
   4   0  13       48.12       49.11     11.11 o 
   5   0  13       81.39       71.48     13.81 o 
  -2   1  13       42.86       36.91      9.08 o 
  -1   1  13      117.32      147.59     15.99 o 
   0   1  13       77.71       96.17     14.85 o 
   1   1  13      120.81      131.45     10.80 o 
   2   1  13       98.14       96.14     13.76 o 
   3   1  13      106.67      117.43     15.47 o 
   4   1  13        0.26       -2.44      3.84 o 
   5   1  13       43.40       49.73     11.73 o 
  -2   2  13       60.04       57.36     10.54 o 
  -1   2  13      149.67      147.64     16.09 o 
   0   2  13       66.29       64.22     10.59 o 
   1   2  13      156.75      162.85     11.94 o 
   2   2  13      127.38      149.39     11.66 o 
   3   2  13       87.93       84.67     13.03 o 
   4   2  13        5.18        5.09      5.19 o 
   5   2  13       31.91       32.29      9.19 o 
   6   2  13      126.67      121.32     17.49 o 
  -2   3  13      118.17      116.86     14.80 o 
  -1   3  13       85.53       99.52     13.50 o 
   0   3  13       32.56       25.02      7.11 o 
   1   3  13       75.34       79.23      8.71 o 
   2   3  13      440.74      469.07     17.60 o 
   3   3  13       86.98       75.40      8.62 o 
   4   3  13       74.40       53.68     11.06 o 
   5   3  13       37.60       49.11     10.80 o 
   6   3  13       99.59      100.50     16.46 o 
  -2   4  13       91.90       79.69     12.61 o 
  -1   4  13       89.81       71.38     11.32 o 
   0   4  13       13.30       13.24      6.02 o 
   1   4  13      122.61      127.91     15.05 o 
   2   4  13      357.02      324.21     47.60 o 
   3   4  13      135.55      115.92     10.61 o 
   4   4  13       21.78       19.69      5.37 o 
   5   4  13       79.61       81.30     14.33 o 
  -1   5  13       60.64       55.91     10.80 o 
   0   5  13       60.26       64.32     10.90 o 
   1   5  13      171.16      193.07     18.79 o 
   2   5  13      101.95      116.38     11.05 o 
   3   5  13        8.67        7.19      4.04 o 
   4   5  13        5.76        4.90      4.27 o 
   5   5  13       42.65       52.97     15.13 o 
  -1   6  13       33.71       18.58      7.11 o 
   0   6  13      153.78      132.95     16.15 o 
   1   6  13      153.24      165.03     18.07 o 
   2   6  13       93.54       94.64     14.12 o 
   3   6  13        4.15        2.39      3.50 o 
   4   6  13       37.58       49.91      8.34 o 
   5   6  13       52.84       49.41      8.45 o 
   0   7  13      108.18      102.42     14.90 o 
   1   7  13      149.92      121.53     15.89 o 
   2   7  13       27.36       17.91      6.80 o 
   3   7  13       64.90       60.74     12.51 o 
   4   7  13       57.60       67.58      9.63 o 
   2  -1  14       84.91      101.59     15.05 o 
   3  -1  14       50.23       54.35     11.94 o 
   1   0  14       26.75       40.65     10.23 o 
   2   0  14      112.37      117.74     16.04 o 
   3   0  14      125.91      132.69     17.44 o 
   4   0  14      100.22       86.95     14.85 o 
   0   1  14       28.10       25.80      7.94 o 
   1   1  14       22.94       41.74     10.07 o 
   2   1  14      100.13       89.45     14.17 o 
   3   1  14       50.07       67.69     13.19 o 
   4   1  14       46.11       39.77     10.69 o 
  -1   2  14       53.86       68.01     12.41 o 
   0   2  14       19.92       14.95      6.85 o 
   1   2  14      101.93       94.25      9.82 o 
   2   2  14       56.02       62.45     11.89 o 
   3   2  14       40.63       28.55      8.83 o 
   4   2  14       25.32       17.86      7.68 o 
   0   3  14       40.88       50.93     10.43 o 
   1   3  14      192.47      216.84     16.87 o 
   2   3  14       30.82       32.53      6.31 o 
   3   3  14       37.61       57.36     11.84 o 
   4   3  14       81.19       99.62     15.37 o 
   0   4  14       85.05       78.54     12.87 o 
   1   4  14      115.96      123.76     16.04 o 
   2   4  14       54.33       67.81      8.80 o 
   3   4  14       42.18       39.87      7.74 o 
   4   4  14      292.00      302.50     22.74 o 
   1   5  14       98.64      128.49     16.40 o 
   2   5  14       42.42       36.18      9.40 o 
   3   5  14       57.69       56.07      8.27 o 
   2   6  14       29.89       38.16      9.97 o 
                                                 
